# Supplementary material for: Multidimensional analysis and therapeutic development using patient iPSC–derived disease models of Wolfram syndrome
Source: JCI Insight. 2022 Sep 22;7(18):e156549. doi: 10.1172/jci.insight.156549 (PMC9675478; doi:10.1172/jci.insight.156549)
Supplement: Supplemental data set 1 [file jciinsight-7-156549-s012.xlsx]

## Sheet: Sheet1
Compound ID	SMILES	FDA Preferred Name	Approval Status		WT (rep 1)	WT (rep 2)	R558C (rep 1)	R558C (rep 2)		Avg WT	Avg R558C		R558C/WT
NCGC00016000-18	CCN(CC)C(=S)SSC(=S)N(CC)CC	DISULFIRAM	US Approved Rx		0.744882	0.79923	1.04497	1.0444		0.772056	1.04469		1.35312
NCGC00016000-13	CCN(CC)C(=S)SSC(=S)N(CC)CC	DISULFIRAM	US Approved Rx		0.717138	0.744119	0.910494	1.03566		0.730628	0.97308		1.33184
NCGC00095192-05	OC(=O)\C=C/C(O)=O.CCCCCNC(=N)N\N=C\C1=CNC2=C1C=C(OC)C=C2	TEGASEROD MALEATE	US Approved Rx		0.597451	0.58059	0.791843	0.773181		0.58902	0.782512		1.3285
NCGC00091563-12	CN(C)C(=S)SSC(=S)N(C)C	THIRAM	US Approved Rx		0.827406	0.829022	1.13547	1.04812		0.828214	1.09179		1.31825
NCGC00181776-02	S=C(SSC(=S)N1CCCCC1)N2CCCCC2	DIPENTAMETHYLENETHIURAM DISULFIDE	US Approved Rx		0.85476	0.836496	1.05042	1.07062		0.845628	1.06052		1.25412
NCGC00163169-05	OC(CC(O)=O)C(O)=O.CN1CCC(CC1)=C2C3=C(CCC4=C2C=CC=C4)SC=C3	PIZOTYLINE MALATE	Possibly Marketed Outside US		0.772281	0.702595	0.899126	0.922751		0.737438	0.910938		1.23527
NCGC00090698-04	N=C(NC1=CC=CC=C1)NC2=CC=CC=C2	DIPHENYLGUANIDINE	US Approved Rx		0.79258	0.772666	0.919065	0.977947		0.782623	0.948506		1.21196
NCGC00164493-02	O=N1=C(SSC2=N(=O)C=CC=C2)C=CC=C1	DIPYRITHIONE	Possibly Marketed Outside US		0.737279	0.790262	0.862575	0.985711		0.76377	0.924143		1.20997
NCGC00247725-01	OC(=O)\C=C\C(O)=O.OC(=O)\C=C/C(O)=O.CCN(CC)CCC1=CNC2=C1C=CC=C2.CCN(CC)CCC3=CNC4=C3C=CC=C4				0.879751	0.913746	1.05907	1.086		0.896749	1.07253		1.19603
NCGC00163507-03	[Br-].[Br-].CCCCCCCCOC1=C(C=CC=C1)C(=O)NC2=CC=C(C=C2)C(=O)OCC[N+](C)(CC)CC				0.677653	1.00822	0.986178	1.02701		0.842938	1.00659		1.19415
NCGC00188346-02	CC(C)N1N=C(C2=CC3=C(N2)C=CC(O)=C3)C4=C1N=CN=C4N	PP-242	Other		0.830105	0.841075	0.983422	0.998784		0.83559	0.991103		1.18611
NCGC00024762-04	OC(=O)\C=C/C(O)=O.CCN(CC)CCOC1=CC=C(CC2=CC=CC=C2)C=C1				0.797783	0.773957	0.943627	0.911593		0.78587	0.92761		1.18036
NCGC00181330-02	Cl.NC(=N)NN=C(C=CC1=CC=C(O1)N(=O)=O)C=CC2=CC=C(O2)N(=O)=O	[NO STEREO] NITROVIN HYDROCHLORIDE	Possibly Marketed Outside US		0.482047	0.435942	0.488428	0.586597		0.458995	0.537512		1.17106
NCGC00247351-03	OC(=O)CCC(O)=O.OC(=O)CCC(O)=O.C[C@H]1[C@H]2CC3=C(C=C(O)C=C3)[C@]1(C)CCN2CC=C(C)C				0.829919	0.846958	0.9748	0.987912		0.838438	0.981356		1.17046
NCGC00016059-13	Cl.CSC1=CC2=C(SC3=C(C=CC=C3)N2CCC4CCCCN4C)C=C1	THIORIDAZINE HYDROCHLORIDE	US Approved Rx		0.832996	0.842347	0.97086	0.982518		0.837671	0.976689		1.16596
NCGC00016913-14	COC1=CC=C(CCN2CCC(CC2)NC3=NC4=C(C=CC=C4)N3CC5=CC=C(F)C=C5)C=C1	ASTEMIZOLE	US Previously Marketed		0.727468	0.806542	0.873154	0.914163		0.767005	0.893659		1.16513
NCGC00247729-01	Cl.Cl.CCC(=O)C(CC(C)N(C)C)(C1=CC=CC=C1)C2=CC=CC=C2				0.88979	0.866939	1.04919	0.997114		0.878364	1.02315		1.16484
NCGC00016311-19	Cl.CC1=CC=C(C=C1)N(CC2=NCCN2)C3=CC=CC(O)=C3	PHENTOLAMINE HYDROCHLORIDE	US Approved Rx		0.891622	0.90168	1.03481	1.04776		0.896651	1.04129		1.16131
NCGC00184998-02	Cl.OC1=C(O)C=C(CCNCCCCCCNCCC2=CC=CC=C2)C=C1				0.787978	0.789939	0.942317	0.888413		0.788959	0.915365		1.16022
NCGC00016421-07	Cl.Cl.CN1CCN(CC1)C(C2=CC=CC=C2)C3=CC=CC=C3	CYCLIZINE DIHYDROCHLORIDE	US Approved OTC		0.829037	0.831529	0.962176	0.962654		0.830283	0.962415		1.15914
NCGC00018223-06	Cl.Cl.CC(NCCC(C1=CC=CC=C1)C2=CC=CC=C2)C3=CC=CC=C3				0.655332	0.707557	0.78737	0.790379		0.681445	0.788874		1.15765
NCGC00016000-13	CCN(CC)C(=S)SSC(=S)N(CC)CC	DISULFIRAM	US Approved Rx		0.755882	0.773181	0.883279	0.884017		0.764531	0.883648		1.1558
NCGC00247687-01	Cl.Cl.CCC(=O)N([C@@H]1CCN(CCC2=CC=CC=C2)C[C@@H]1C)C3=CC=CC=C3				0.777493	0.816426	0.901574	0.931757		0.796959	0.916665		1.1502
NCGC00024928-23	OC(=O)CC(O)(CC(O)=O)C(O)=O.OC(=O)CC(O)(CC(O)=O)C(O)=O.CC\C(=C(/C1=CC=CC=C1)C2=CC=C(OCCN(C)C)C=C2)C3=CC=CC=C3				0.760701	0.830554	0.946762	0.881968		0.795627	0.914365		1.14924
NCGC00164483-03	CN(C)CCOC(=O)C1=CC=C2N(CCN(C)C)C(C)=C(C)C2=C1	AMINDOCATE	Clinical		1.00559	1.00135	1.14989	1.14889		1.00347	1.14939		1.14541
NCGC00181103-02	Cl.Cl.CCCOC(C(=O)OC1CCN(C)CC1)(C2=CC=CC=C2)C3=CC=CC=C3				0.845061	0.854768	0.968167	0.978826		0.849914	0.973497		1.14541
NCGC00182055-03	CC(O)=O.CC(O)=O.CC1=C(N(CC2=CC=C(OCCN3CCCCCC3)C=C2)C4=C1C=C(O)C=C4)C5=CC=C(O)C=C5				0.84314	0.881792	0.959896	1.01428		0.862466	0.98709		1.1445
NCGC00185744-02	Cl.Cl.CCOC(=O)[C@@](C)(N)CC1=CC(O)=C(O)C=C1				0.896574	0.919834	0.992321	1.08429		0.908204	1.03831		1.14325
NCGC00025355-12	Cl.FC1=CC=C(C=C1)[C@@H]2CCNC[C@H]2COC3=CC4=C(OCO4)C=C3	PAROXETINE HYDROCHLORIDE ANHYDROUS	US Approved Rx		0.806582	0.870502	1.00314	0.912788		0.838542	0.957962		1.14241
NCGC00015417-04	Cl.Cl.CNC[C@H](O)C1=CC(O)=C(O)C=C1				0.529051	0.471499	0.594805	0.545433		0.500275	0.570119		1.13961
NCGC00090702-02	CC1=CC=C(N)C=C1O	4-AMINO-2-HYDROXYTOLUENE	Other		0.789847	0.807126	0.897181	0.922176		0.798486	0.909678		1.13925
NCGC00015563-13	Cl.CN(C)CCCN1C2=C(CCC3=C1C=CC=C3)C=CC=C2	IMIPRAMINE HYDROCHLORIDE	US Approved Rx		0.887514	0.82953	0.967231	0.988007		0.858522	0.977619		1.13872
NCGC00159455-09	COC1=CC2=NC=NC(NC3=CC(Cl)=C(F)C=C3)=C2C=C1OCCCN4CCOCC4	GEFITINIB	US Approved Rx		0.916073	0.865981	1.05249	0.97482		0.891027	1.01366		1.13763
NCGC00015705-07	Cl.CC12CC3CC(C)(C1)CC(N)(C3)C2	MEMANTINE HYDROCHLORIDE	US Approved Rx		0.778007	0.858239	0.931005	0.93017		0.818123	0.930588		1.13747
NCGC00021122-08	OC(=O)CC(O)(CC(O)=O)C(O)=O.OC(=O)CC(O)(CC(O)=O)C(O)=O.CCN(CCCC1=CC=CC=C1)CCCC2=CC=CC=C2				0.796583	0.89858	1.00148	0.920931		0.847582	0.961205		1.13406
NCGC00261983-01	CCC1=CC=C(C=C1)C2CCNCC2	ENEFEXINE	Possibly Marketed Outside US		0.828779	0.850011	0.97235	0.931064		0.839395	0.951707		1.1338
NCGC00183847-01	CN1CCC(CC1)N(CC2=CC=CS2)C3=CC=CC=C3	THENALIDINE	US Previously Marketed		0.843061	0.878184	0.964365	0.987063		0.860623	0.975714		1.13373
NCGC00091483-03	CC(C)(C)C1=CC(O)=C(O)C=C1	4-TERT-BUTYLCATECHOL	Other		0.78629	0.796071	0.869287	0.924598		0.79118	0.896943		1.13368
NCGC00018261-06	OC(=O)\C=C/C(O)=O.OC(=O)\C=C/C(O)=O.C(C(C1CCCCC1)C2CCCCC2)C3CCCCN3				0.735957	0.82514	0.85328	0.915875		0.780549	0.884577		1.13328
NCGC00181000-02	CC1=CC=C(C=C1)S([O-])(=O)=O.CC2=CC=C(C=C2)S([O-])(=O)=O.CCOCC(O)COC3=CC=C(NC(=O)CC[S+](C)C)C=C3				0.977426	0.957062	1.0944	1.09717		0.967244	1.09578		1.13289
NCGC00015938-05	OC(=O)C1=C(O)C2=C(C=CC=C2)C=C1.OCC3=C(O)C=CC(=C3)C(O)CNCCCCCCOCCCCC4=CC=CC=C4	SALMETEROL XINAFOATE	US Approved Rx		0.78886	0.780597	0.924312	0.852338		0.784729	0.888325		1.13202
NCGC00178213-05	OC(=O)C(O)=O.OC(=O)C(O)=O.CCN(CC)CCOC(=O)C(CC1CCCO1)CC2=C3C=CC=CC3=CC=C2				0.881577	0.913998	1.02791	1.00453		0.897788	1.01622		1.13192
NCGC00094748-07	CCCCC1C(=O)N(N(C1=O)C2=CC=C(O)C=C2)C3=CC=CC=C3	OXYPHENBUTAZONE ANHYDROUS	US Previously Marketed		0.751229	0.721073	0.829252	0.837176		0.736151	0.833214		1.13185
NCGC00016528-05	Cl.CC(C)NC(=N)NC(=N)NC1=CC=C(Cl)C=C1	PROGUANIL HYDROCHLORIDE	US Approved Rx		0.788071	0.801785	0.906087	0.892819		0.794928	0.899453		1.13149
NCGC00242597-01	N[C@H](C(=O)N1[C@H]2C[C@H]2C[C@H]1C#N)C34CC5CC(CC(O)(C5)C3)C4	SAXAGLIPTIN ANHYDROUS	US Approved Rx		1.03476	0.967197	1.14594	1.11799		1.00098	1.13196		1.13085
NCGC00016710-05	OC(=O)\C=C\C(O)=O.OC(=O)\C=C/C(O)=O.CN1CCC[C@@H]1CCO[C@](C)(C2=CC=CC=C2)C3=CC=C(Cl)C=C3				0.808857	0.82125	0.901297	0.941474		0.815054	0.921385		1.13046
NCGC00178737-05	OC(C(O)C(O)=O)C(O)=O.O[C@@H]([C@@H](O)C(O)=O)C(O)=O.C[C@@H](CN(C)C)CN1C2=C(SC3=C1C=CC=C3)C=CC=C2.C[C@@H](CN(C)C)CN4C5=C(SC6=C4C=CC=C6)C=CC=C5				0.79898	0.823667	0.928269	0.904932		0.811324	0.916601		1.12976
NCGC00015608-11	Cl.CN(C)C(=O)C(CCN1CCC(O)(CC1)C2=CC=C(Cl)C=C2)(C3=CC=CC=C3)C4=CC=CC=C4	LOPERAMIDE HYDROCHLORIDE	US Approved Rx		0.803371	0.817875	0.908256	0.92177		0.810623	0.915013		1.12878
NCGC00016634-04	OC(=O)\C=C/C(O)=O.CN(C)CCCN1C2=CC(=CC=C2SC3=C1C=CC=C3)C(C)=O	ACEPROMAZINE MALEATE	Possibly Marketed Outside US		0.833973	0.850502	0.933761	0.966144		0.842237	0.949953		1.12789
NCGC00178252-05	Cl.Cl.CCN(CC)CCOC(=O)C(C1CCCCC1)C2=CC=CC=C2				0.843332	0.877142	0.968553	0.971867		0.860237	0.97021		1.12784
NCGC00018186-07	Cl.Cl.OC(CCN1CCCC1)(C2CCCCC2)C3=CC=CC=C3				0.832776	0.829102	0.946361	0.926347		0.830939	0.936354		1.12686
NCGC00247682-01	Cl.Cl.CC[C@H](OC(C)=O)C(C[C@@H](C)NC)(C1=CC=CC=C1)C2=CC=CC=C2				0.694921	0.746582	0.822932	0.800273		0.720751	0.811602		1.12605
NCGC00015469-09	Cl.Cl.NC(=N)NC(=O)CC1=C(Cl)C=CC=C1Cl				0.789715	0.756283	0.83655	0.903464		0.772999	0.870007		1.1255
NCGC00091483-03	CC(C)(C)C1=CC(O)=C(O)C=C1	4-TERT-BUTYLCATECHOL	Other		0.799006	0.799057	0.910493	0.885196		0.799031	0.897844		1.12367
NCGC00181002-04	Cl.Cl.C[C@@H](NCCCC1=CC=CC(=C1)C(F)(F)F)C2=C3C=CC=CC3=CC=C2				0.751712	0.764232	0.894124	0.809005		0.757972	0.851565		1.12348
NCGC00249891-01	CN(C)CCOC(C1=CC=CC=C1)C2=CC=C(Br)C=C2	BROMODIPHENHYDRAMINE	US Previously Marketed		0.828555	0.874763	0.953121	0.95988		0.851659	0.956501		1.1231
NCGC00016692-05	OC1(CCN(CCCC(=O)C2=CC=C(F)C=C2)CC1)C3=CC=C(Br)C=C3	BROMPERIDOL	Possibly Marketed Outside US		0.86647	0.848494	0.969253	0.956374		0.857482	0.962814		1.12284
NCGC00181794-01	[I-].C[N+](C)(CCOC1=CC=CC=C1)CC2=CC=CS2				0.951575	0.918257	1.04478	1.05255		0.934916	1.04867		1.12167
NCGC00018301-05	CCCCCCCCNC(C)C(O)C1=CC=C(SC(C)C)C=C1	[NO STEREO] SULOCTIDIL	Possibly Marketed Outside US		0.827058	0.838999	0.923995	0.94455		0.833029	0.934273		1.12154
NCGC00013683-06	Cl.CN(C)CC\C=C1/C2=C(SC3=C1C=C(Cl)C=C3)C=CC=C2	[NO STEREO] CHLORPROTHIXENE HYDROCHLORIDE	US Previously Marketed		0.815198	0.784844	0.876424	0.916849		0.800021	0.896636		1.12077
NCGC00159491-04	Cl.Cl.CC(N)C12CC3CC(CC(C3)C1)C2				0.846467	0.920183	0.959072	1.02052		0.883325	0.989798		1.12054
NCGC00181788-01	Cl.Cl.CO\N=C(\C(=O)N[C@H]1[C@H]2SCC(C)=C(N2C1=O)C(=O)OCOC(=O)C(C)(C)C)C3=CSC(N)=N3				0.935542	0.933604	1.04061	1.05126		0.934573	1.04593		1.11915
NCGC00091483-03	CC(C)(C)C1=CC(O)=C(O)C=C1	4-TERT-BUTYLCATECHOL	Other		0.811258	0.797741	0.892559	0.906889		0.8045	0.899724		1.11836
NCGC00024623-04	Cl.Cl.CN(C)CC\C=C1/C2=C(COC3=C1C=CC=C3)C=CC=C2				0.897097	0.815796	0.995804	0.917829		0.856447	0.956816		1.11719
NCGC00247684-01	CC(=O)OC1(CCN(CCC2=CC=CC=C2)CC1)C3=CC=CC=C3	4-PIPERIDINOL, 1-PHENETHYL-4-PHENYL-, ACETATE (ESTER)	Other		0.797905	0.786643	0.910648	0.859067		0.792274	0.884858		1.11686
NCGC00016003-10	Cl.Cl.OC(CCN1CCCCC1)(C2CCCCC2)C3=CC=CC=C3				0.847096	0.94008	1.03047	0.964058		0.893588	0.997266		1.11602
NCGC00070736-03	CC(C)CN1C=NC2=C1C3=C(C=CC=C3)N=C2N	IMIQUIMOD	US Approved Rx		0.781751	0.848857	0.947804	0.871122		0.815304	0.909463		1.11549
NCGC00166121-03	[Br-].[Br-].CCCCCCCCCCCCCC[N+](C)(C)C				0.815703	0.857815	0.881924	0.984585		0.836759	0.933255		1.11532
NCGC00021141-05	OC(=O)CC(O)(CC(O)=O)C(O)=O.OC(=O)CC(O)(CC(O)=O)C(O)=O.CN(C)CCOC1=C(CC2=CC=CC=C2)C=CC=C1				0.816157	0.894429	0.960878	0.944898		0.855293	0.952888		1.11411
NCGC00092314-04	CN1N=C(N)C2=CN([C@@H]3O[C@H](CO)[C@@H](O)[C@H]3O)C4=C2C1=NC=N4	TRICIRIBINE	Clinical		1.03641	1.04877	1.17306	1.14883		1.04259	1.16095		1.11352
NCGC00161422-04	Cl.Cl.Cl.CN1CCC(CC1)NC2=NC=C3N=CN=C(NC4=CC(Cl)=C(F)C=C4)C3=N2				0.825023	0.819974	0.92752	0.903643		0.822498	0.915581		1.11317
NCGC00164603-04	CC(C)(C)C1=CC=C(C=C1)C(=O)CCCN2CCC(CC2)OC(C3=CC=CC=C3)C4=CC=CC=C4	EBASTINE	Possibly Marketed Outside US		0.844396	0.795022	0.930005	0.894587		0.819709	0.912296		1.11295
NCGC00263918-03	Cl.Cl.COC1=CC=CC2=C1C(=O)C3=C(O)C4=C(C[C@](O)(C[C@@H]4O[C@H]5C[C@H](N)[C@H](O)[C@H](C)O5)C(=O)CO)C(O)=C3C2=O				0.802697	0.832533	0.850876	0.969015		0.817615	0.909946		1.11293
NCGC00168085-05	ONC(=O)CCCCCCC(=O)NC1=CC=CC=C1	VORINOSTAT	US Approved Rx		1.05106	1.02772	1.13558	1.17783		1.03939	1.15671		1.11287
NCGC00015254-20	CN1CCN(CC1)C2=NC3=C(NC4=C2C=CC=C4)C=CC(Cl)=C3	CLOZAPINE	US Approved Rx		0.913761	0.919372	1.00847	1.03091		0.916567	1.01969		1.11251
NCGC00015273-19	Cl.CN(C)CCCN1C2=C(SC3=C1C=C(Cl)C=C3)C=CC=C2	CHLORPROMAZINE HYDROCHLORIDE	US Approved Rx		0.871996	0.866522	0.973703	0.958896		0.869259	0.966299		1.11164
NCGC00013841-09	Cl.Cl.CN(C)CCC=C1C2=C(C=CC=C2)C=CC3=C1C=CC=C3				0.812376	0.836253	0.897976	0.934579		0.824314	0.916277		1.11156
NCGC00168265-02	CCN(CC)C(=O)[C@H]1CN(C)[C@@H]2CC3=CNC4=C3C(=CC=C4)C2=C1	LYSERGIDE	Clinical		0.854603	0.887595	0.979844	0.955801		0.871099	0.967822		1.11104
NCGC00263563-01	N.[NH4+].CO[C@H]1CC(O[C@H]2C[C@@H](O[C@H]2[C@]3(C)CC[C@@H](O3)[C@]4(C)CC[C@]5(C[C@H](O)[C@@H](C)[C@H](O5)[C@@H](C)[C@@H]6O[C@](O)(CC([O-])=O)[C@@H](C)[C@H](OC)[C@H]6OC)O4)[C@H]7O[C@](C)(O)[C@H](C)C[C@@H]7C)O[C@@H](C)[C@@H]1OC				0.757822	0.766389	0.84463	0.848312		0.762106	0.846471		1.1107
NCGC00016613-10	Cl.OP(O)(O)=O.C(N(CC1=CC=CC=C1)C2=CC=CC=C2)C3=NCCN3				0.89024	0.927593	0.996676	1.02229		0.908917	1.00948		1.11064
NCGC00015856-10	OC(=O)\C=C/C(O)=O.OC(=O)\C=C/C(O)=O.CN1CCN(CCCN2C3=C(SC4=C2C=C(Cl)C=C4)C=CC=C3)CC1	PROCHLORPERAZINE MALEATE	US Approved Rx		0.868609	0.918097	0.965673	1.017		0.893353	0.991335		1.10968
NCGC00168262-02	Cl.Cl.C[C@H](N)C(=O)C1=CC=CC=C1				0.874669	1.00719	1.08899	0.998568		0.940928	1.04378		1.10931
NCGC00015560-12	Cl.C1CN=C(N1)C2COC3=C(O2)C=CC=C3	IDAZOXAN HYDROCHLORIDE	Clinical		0.937307	0.911436	0.991791	1.05817		0.924371	1.02498		1.10884
NCGC00189077-01	CN1C(=O)CC(C)(C1=O)C2=CC=CC=C2	METHSUXIMIDE	US Approved Rx		0.948457	0.97227	1.04058	1.08883		0.960363	1.06471		1.10865
NCGC00344584-01	Cl.COC1=C(OC)C=C(CCN(C)CCCC(C#N)(C(C)C)C2=CC(OC)=C(OC)C=C2)C=C1	VERAPAMIL HYDROCHLORIDE	US Approved Rx		0.77918	0.859586	0.911889	0.904893		0.819383	0.908391		1.10863
NCGC00274277-01	CC(CC1C2=C(CCC3=C1C=CC=C3)C=CC=C2)CN(C)C	BUTRIPTYLINE	Possibly Marketed Outside US		0.865121	0.889287	0.968228	0.97538		0.877204	0.971804		1.10784
NCGC00015799-06	Cl.Cl.CCCC(C(=O)OCCN(CC)CC)(C1=CC=CC=C1)C2=CC=CC=C2				0.859541	0.889767	0.997754	0.936454		0.874654	0.967104		1.1057
NCGC00166397-04	Cl.CN(CCCN1C2=C(CCC3=C1C=CC=C3)C=CC=C2)CC(=O)C4=CC=C(Cl)C=C4	LOFEPRAMINE HYDROCHLORIDE	Possibly Marketed Outside US		0.818948	0.841019	0.868154	0.966422		0.829984	0.917288		1.10519
NCGC00164559-03	Cl.Cl.CNCC[C@H](OC1=C2C=CC=CC2=CC=C1)C3=CC=CS3				0.768586	0.737739	0.814082	0.850491		0.753162	0.832287		1.10506
NCGC00163157-05	OS(=O)(=O)C1=CC=CC=C1.CN2CCCCC2CCN3C4=CC(=CC=C4SC5=C3C=CC=C5)S(C)=O	MESORIDAZINE BESYLATE	US Previously Marketed		0.945183	0.928497	1.07597	0.992246		0.93684	1.03411		1.10383
NCGC00249896-01	CC(C(O)C1=CC=CC=C1)N(C)C\C=C\C2=CC=CC=C2	CINNAMEDRINE	Possibly Marketed Outside US		0.840416	0.841083	0.952819	0.902999		0.84075	0.927909		1.10367
NCGC00165810-02	Cl.Cl.O=C(NC1CCN(CCC2=CNC3=C2C=CC=C3)CC1)C4=CC=CC=C4				0.867612	0.777679	0.923268	0.891936		0.822645	0.907602		1.10327
NCGC00183046-03	C(C1CN2CCC1CC2)N3C4=C(SC5=C3C=CC=C5)C=CC=C4	MEQUITAZINE	Possibly Marketed Outside US		0.899499	0.903961	0.963664	1.02473		0.90173	0.994198		1.10254
NCGC00090942-03	N=C1NC(=N)C2=C1C=C3C=CC=CC3=C2	1,3-DIIMINOBENZ(F)ISOINDOLINE	Other		0.905749	0.903345	1.01083	0.983727		0.904547	0.997279		1.10252
NCGC00247727-01	Cl.Cl.CCCN(CCC)CCC1=CNC2=C1C=CC=C2				0.909348	0.893893	1.03864	0.948728		0.90162	0.993682		1.10211
NCGC00095196-06	CCN(CC)CCOC1=CC2=C(C=C1)C3=C(C=C(OCCN(CC)CC)C=C3)C2=O	TILORONE	Possibly Marketed Outside US		0.965948	0.97372	1.05061	1.08536		0.969834	1.06799		1.10121
NCGC00161419-05	Cl.Cl.Cl.Cl.COC1=CC(NCC2=C(C)C3=C(C=C2)N=C(N)N=C3N)=CC(OC)=C1OC				0.753366	0.729137	0.824393	0.808033		0.741252	0.816213		1.10113
NCGC00247341-02	CC(CC(C#N)(C1=CC=CC=C1)C2=CC=CC=C2)N(C)C	DIDIAVALO	Other		0.883071	0.899549	0.976813	0.985186		0.89131	0.980999		1.10063
NCGC00167576-02	Cl.[Cl-].CCN(CC)CCCN(C1CC2=C(C1)C=CC=C2)C3=CC=CC=C3				0.791411	0.740169	0.833153	0.85178		0.76579	0.842466		1.10013
NCGC00024846-08	NC(=N)N\N=C\C1=C(Cl)C=CC=C1Cl	GUANABENZ	US Previously Marketed		0.815214	0.814766	0.89808	0.894245		0.81499	0.896163		1.0996
NCGC00249936-01	CNC(=O)C1=C(I)C(NC(=O)CCCCC(=O)NC2=C(I)C(C(O)=O)=C(I)C(C(=O)NC)=C2I)=C(I)C(C(O)=O)=C1I	IOCARMIC ACID	Possibly Marketed Outside US		0.939372	0.956037	1.0113	1.07211		0.947705	1.0417		1.09919
NCGC00016012-12	Cl.Cl.CN(C)CCCN1C2=CC(=CC=C2SC3=C1C=CC=C3)C(F)(F)F				0.83402	0.815228	0.911675	0.900109		0.824624	0.905892		1.09855
NCGC00242506-02	CC(C)C[C@H](NC(=O)[C@H](CC1=CC=CC=C1)NC(=O)C2=NC=CN=C2)B(O)O	BORTEZOMIB	US Approved Rx		0.984984	0.946466	1.04824	1.07216		0.965725	1.0602		1.09783
NCGC00095169-05	CCCCCCCCCCCCCCCCOP([O-])(=O)OCC[N+](C)(C)C	MILTEFOSINE	US Approved Rx		0.968638	0.987998	1.08548	1.06239		0.978318	1.07393		1.09774
NCGC00015500-19	OC1(CCN(CCCC(=O)C2=CC=C(F)C=C2)CC1)C3=CC=C(Cl)C=C3	HALOPERIDOL	US Approved Rx		0.92031	0.912842	1.03577	0.976188		0.916576	1.00598		1.09754
NCGC00024778-02	Cl.CNCCCCOC1=C(CC2=CC=CC=C2)C=CC=C1	BIFEMELANE HYDROCHLORIDE	Possibly Marketed Outside US		0.804871	0.804863	0.870603	0.895484		0.804867	0.883044		1.09713
NCGC00015771-13	OC(=O)CC(O)(CC(O)=O)C(O)=O.OC(=O)CC(O)(CC(O)=O)C(O)=O.CN(C)CCOC(C1=CC=CC=C1)C2=C(C)C=CC=C2				0.895121	0.859236	0.975566	0.948744		0.877179	0.962155		1.09687
NCGC00247720-01	Cl.Cl.COC1=C2O[C@H]3[C@@H](O)C=C[C@H]4[C@H]5CC(C=C1)=C2[C@@]34CCN5C				0.869204	0.86571	0.950932	0.95088		0.867457	0.950906		1.0962
NCGC00090698-06	N=C(NC1=CC=CC=C1)NC2=CC=CC=C2	DIPHENYLGUANIDINE	US Approved Rx		0.716426	0.724184	0.830744	0.748266		0.720305	0.789505		1.09607
NCGC00263557-01	OC(C(O)C(O)=O)C(O)=O.CC(C)N(CC[C@H](C1=CC=CC=C1)C2=C(O)C=CC(C)=C2)C(C)C	[NO STEREO] TOLTERODINE TARTRATE	US Approved Rx		0.960665	0.937185	1.08082	0.997838		0.948925	1.03933		1.09527
NCGC00161831-04	Cl.Cl.O[C@H]([C@H]1CCCCN1)C2=C3C=CC=C(C3=NC(=C2)C(F)(F)F)C(F)(F)F				0.700745	0.77474	0.824452	0.790918		0.737742	0.807685		1.09481
NCGC00249613-02	CC(C)C[C@H](NC(=O)[C@H](CCC1=CC=CC=C1)NC(=O)CN2CCOCC2)C(=O)N[C@@H](CC3=CC=CC=C3)C(=O)N[C@@H](CC(C)C)C(=O)[C@@]4(C)CO4	CARFILZOMIB	US Approved Rx		0.889011	0.900425	0.930459	1.02791		0.894718	0.979185		1.09441
NCGC00015004-13	ClC1=CC2=C(OC3=C(C=CC=C3)N=C2N4CCNCC4)C=C1	AMOXAPINE	US Approved Rx		0.916652	0.892187	0.985117	0.993057		0.904419	0.989087		1.09362
NCGC00159473-05	Cl.Cl.CCN[C@H](C)CC1=CC=CC(=C1)C(F)(F)F				0.899375	0.921809	0.974311	1.0168		0.910592	0.995556		1.09331
NCGC00160483-02	Cl.CN1CCN(CCC(=O)N2C3=C(SC4=C2C=C(C=C4)C(F)(F)F)C=CC=C3)CC1				0.863788	0.876263	0.934605	0.966517		0.870026	0.950561		1.09257
NCGC00015826-13	OCCN1CCN(CCCN2C3=C(SC4=C2C=C(Cl)C=C4)C=CC=C3)CC1	PERPHENAZINE	US Approved Rx		0.892787	0.924303	0.970433	1.01472		0.908545	0.992575		1.09249
NCGC00247723-01	Cl.Cl.CCNC(C)CC1=CC2=C(OCO2)C=C1				0.913696	0.982036	1.00926	1.06105		0.947866	1.03516		1.09209
NCGC00164582-02	CC(C)=CCC1C(=O)N(N(C1=O)C2=CC=CC=C2)C3=CC=CC=C3	FEPRAZONE	Possibly Marketed Outside US		0.576731	0.529181	0.594521	0.613155		0.552956	0.603838		1.09202
NCGC00167817-02	CC(C)(CC1=CNC2=C1C=CC=C2)NCC(O)COC3=C(C=CC=C3)C#N	BUCINDOLOL	Possibly Marketed Outside US		0.88399	0.879498	0.938229	0.986985		0.881744	0.962607		1.09171
NCGC00090698-04	N=C(NC1=CC=CC=C1)NC2=CC=CC=C2	DIPHENYLGUANIDINE	US Approved Rx		0.791777	0.831003	0.871327	0.899783		0.81139	0.885555		1.0914
NCGC00181770-02	O.CS(O)(=O)=O.CS(O)(=O)=O.C[C@H]1NCC2=C1C=CC(=C2)C3=C(OC(F)F)C4=C(C=C3)C(=O)C(=CN4C5CC5)C(O)=O			NCGC	0.937715	0.958249	1.02253	1.04499		0.947982	1.03376		1.09049
NCGC00247705-01	Cl.Cl.CCN[C@@H](C)CC1=CC=CC=C1			NCGC	0.949797	1.01007	1.07095	1.06578		0.979932	1.06836		1.09024
NCGC00015708-15	Cl.CNCCCC12CCC(C3=C1C=CC=C3)C4=C2C=CC=C4	MAPROTILINE HYDROCHLORIDE	US Approved Rx	NCGC	0.84479	0.843965	0.908283	0.932136		0.844377	0.92021		1.08981
NCGC00016043-08	OC1=C(O)C=C(C=C(C#N)C#N)C=C1	TYRPHOSTIN A23	Other	NCGC	0.865875	0.895533	0.955868	0.963376		0.880704	0.959622		1.08961
NCGC00247713-01	CC1=NC2=C(C=CC=C2)C(=O)N1C3=C(Cl)C=CC=C3	MECLOQUALONE	Clinical	NCGC	0.829508	0.886193	0.902825	0.965638		0.857851	0.934231		1.08904
NCGC00166113-04	O=C1C(=C1C2=CC=CC=C2)C3=CC=CC=C3	DIPHENCYPRONE	Clinical		0.761116	0.733645	0.814489	0.812538		0.747381	0.813513		1.08849
NCGC00091023-06	[Cl-].[Br-].CCCCCCCCCCCCCCCC[N+]1=CC=CC=C1				0.781604	0.759294	0.86107	0.816083		0.770449	0.838577		1.08843
NCGC00016698-06	OC(=O)\C=C/C(O)=O.OC(=O)\C=C/C(O)=O.CN1CCC(CC1)=C2C3=C(SC4=C2C=CC=C4)C=CC=C3				0.802552	0.854815	0.936956	0.866724		0.828683	0.90184		1.08828
NCGC00015578-12	CC(C(O)=O)C1=CC(=CC=C1)C(=O)C2=CC=CC=C2	KETOPROFEN	US Approved Rx		0.887729	0.970233	1.01608	1.00549		0.928981	1.01079		1.08806
NCGC00016829-09	CN1C(C(=O)NC2=NOC(C)=C2)=C(O)C3=C(C=CC=C3)S1(=O)=O	ISOXICAM	Possibly Marketed Outside US		0.627976	0.609237	0.663121	0.682644		0.618607	0.672883		1.08774
NCGC00262926-01	Cl.NC1=C(S)C=CC(=C1)C(F)(F)F				0.772401	0.7584	0.803688	0.861169		0.7654	0.832428		1.08757
NCGC00016666-06	Br.COC1=C2OCOC2=CC3=C1CN(C)CC3	HYDROCOTARNINE HYDROBROMIDE	Possibly Marketed Outside US		0.942985	0.950209	0.977666	1.08128		0.946597	1.02947		1.08755
NCGC00274063-01	Cl.COC1=CC=C(C=C1)C2=NC3=C(N2)C=C(C=C3)C4=NNC(=O)CC4C	PIMOBENDAN HYDROCHLORIDE, (+)-|PIMOBENDAN HYDROCHLORIDE|PIMOBENDAN HYDROCHLORIDE, (-)-	Possibly Marketed Outside US		0.926223	0.946692	1.00929	1.02727		0.936458	1.01828		1.08738
NCGC00091454-07	OC1=CC=CC=C1	PHENOL	US Approved Allergenic Extract		0.922316	0.955344	1.05235	0.989034		0.93883	1.02069		1.0872
NCGC00015716-09	CC(CCC1=CC=CC=C1)NC(C)C(O)C2=CC=C(O)C=C2	NYLIDRIN	US Previously Marketed		1.0056	1.00636	1.11326	1.07402		1.00598	1.09364		1.08714
NCGC00253726-01	CN1CCC2=C(C1)C3=C(C=CC(Cl)=C3)N2CCC4=CN=C(C)C=C4	DORASTINE	Clinical		0.831556	0.77334	0.839752	0.903871		0.802448	0.871812		1.08644
NCGC00017112-10	NCCO.NCCO.CC1=CC(=O)N(O)C(=C1)C2CCCCC2				1.0802	1.08157	1.15721	1.18813		1.08088	1.17267		1.08492
NCGC00247718-01	Cl.Cl.NC1(CCCCC1)C2=CC=CC=C2				0.911456	0.903669	0.983127	0.986132		0.907562	0.984629		1.08492
NCGC00344543-01	COC1=CC=CC2=C1C(=O)C3=C(C2=O)C(O)=C4C[C@](O)(C[C@H](O[C@H]5C[C@H](N)[C@H](O[C@@H]6CCCCO6)[C@H](C)O5)C4=C3O)C(=O)CO	PIRARUBICIN	Possibly Marketed Outside US		0.80344	0.805929	0.851673	0.894301		0.804685	0.872987		1.08488
NCGC00160424-02	Cl.Cl.CC(CC1=CC=CC=C1)NCC2=C(Cl)C=CC=C2				0.935933	0.902467	1.00983	0.984426		0.9192	0.997129		1.08478
NCGC00179625-03	CS(O)(=O)=O.CS(O)(=O)=O.CS(O)(=O)=O.CN(C)S(=O)(=O)C1=CC=C2SC3=C(C=CC=C3)N(CCCN4CCN(C)CC4)C2=C1				0.87218	0.926836	0.998796	0.95109		0.899508	0.974943		1.08386
NCGC00179658-04	CC(=O)CC(C1=CC=C(C=C1)N(=O)=O)C2=C(O)C3=C(OC2=O)C=CC=C3	ACENOCOUMAROL	US Previously Marketed		0.278633	0.278937	0.302834	0.301262		0.278785	0.302048		1.08345
NCGC00166247-02	[Cl-].[I-].CCN1C(=CC=CC2=[N+](CC)C3=CC=CC=C3C=C2)C=CC4=C1C=CC=C4				0.778126	0.785978	0.842171	0.851381		0.782052	0.846776		1.08276
NCGC00015155-11	Cl.CC(C)COCC(CN(CC1=CC=CC=C1)C2=CC=CC=C2)N3CCCC3	BEPRIDIL HYDROCHLORIDE ANHYDROUS	US Previously Marketed		0.846619	0.837211	0.929135	0.893501		0.841915	0.911318		1.08244
NCGC00247671-01	C[C@H]1N=C(N)O[C@H]1C2=CC=CC=C2	[NO STEREO] 4-METHYLAMINOREX, CIS-(+/-)-|[NO STEREO] 4-METHYLAMINOREX, (4R-TRANS)-|[NO STEREO] 4-METHYLAMINOREX, (4S-CIS)-	Possibly Marketed Outside US		0.818351	0.887398	0.932826	0.91221		0.852875	0.922518		1.08166
NCGC00166142-04	Cl.Cl.O=C(NC1=CC=CC=C1)OCC(CN2CCCCC2)OC(=O)NC3=CC=CC=C3				0.891345	0.879654	0.948452	0.966682		0.8855	0.957567		1.08139
NCGC00263579-01	Cl.Cl.O[C@@H](CNC[C@H](O)[C@@H]1CCC2=C(O1)C=CC(F)=C2)[C@H]3CCC4=CC(F)=CC=C4O3				0.805802	0.774527	0.855725	0.85266		0.790165	0.854192		1.08103
NCGC00163803-06	NC1=NC(NC2CC2)=NC(N)=N1	CYROMAZINE	Possibly Marketed Outside US		0.990647	1.0025	1.05573	1.09784		0.996574	1.07678		1.08048
NCGC00015829-12	Cl.Cl.CN(C)CCCN1C2=C(SC3=C1C=CC=C3)C=CC=C2				0.813593	0.835391	0.926865	0.854131		0.824492	0.890498		1.08006
NCGC00021152-06	OCCOCCN1CCN(CC1)C(C2=CC=CC=C2)C3=CC=C(Cl)C=C3	HYDROXYZINE	US Approved Rx		0.818201	0.888734	0.966943	0.876485		0.853467	0.921714		1.07996
NCGC00273481-01	Cl.CN1CCCC(CC2C3=C(SC4=C2C=CC=C4)C=CC=C3)C1	METHIXENE HYDROCHLORIDE ANHYDROUS	US Previously Marketed		0.831331	0.79788	0.898195	0.860996		0.814605	0.879595		1.07978
NCGC00016338-10	Cl.CCCCOC1=CC(C(=O)NCCN(CC)CC)=C2C=CC=CC2=N1	DIBUCAINE HYDROCHLORIDE	US Approved OTC		0.878625	0.888635	0.95542	0.952732		0.88363	0.954076		1.07972
NCGC00178555-02	OC(=O)C(O)=O.CN(C)CCC[C@]1(OCC2=C1C=CC(=C2)C#N)C3=CC=C(F)C=C3	ESCITALOPRAM OXALATE	US Approved Rx		0.882325	0.868228	0.946372	0.943341		0.875276	0.944857		1.0795
NCGC00091650-03	NC1=C(O)C=C(C=C1)N(=O)=O	2-AMINO-5-NITROPHENOL	Other		0.657364	0.653428	0.673796	0.740982		0.655396	0.707389		1.07933
NCGC00178741-03	CC(C)[C@H]1CC[C@@H](CC1)C(=O)N[C@H](CC2=CC=CC=C2)C(O)=O	NATEGLINIDE	US Approved Rx		0.968812	1.04004	1.09914	1.06881		1.00443	1.08398		1.0792
NCGC00164629-02	COC1=C(O)C(=CC(CC=C)=C1)C(=O)NCCO	ALIBENDOL	Possibly Marketed Outside US		0.978464	1.02437	1.05453	1.10689		1.00142	1.08071		1.07918
NCGC00018230-09	OCC(O)CN1CCN(CC1)C2=CC=CC=C2	DROPROPIZINE	Possibly Marketed Outside US		0.975976	0.949516	0.976301	1.10075		0.962746	1.03853		1.07871
NCGC00015558-14	Cl.CC(C)NCC(O)C1=CC(O)=C(O)C=C1	ISOPROTERENOL HYDROCHLORIDE	US Approved Rx		0.959834	0.954995	0.997452	1.0681		0.957415	1.03278		1.07871
NCGC00247695-01	Cl.Cl.CCC(=O)N(C1CCN(CCC2=CC=CS2)CC1C)C3=CC=CC=C3				0.826268	0.881288	0.904124	0.937585		0.853778	0.920854		1.07856
NCGC00024452-04	Cl.CCCCN1C[C@H](O)[C@@H](O)[C@H](O)[C@H]1CO				0.936198	0.927748	0.983863	1.02492		0.931973	1.00439		1.0777
NCGC00253625-01	NC1=NC2=C(C=CC=C2)N1CC3=CC=C(F)C=C3				0.779868	0.712304	0.783967	0.823579		0.746086	0.803773		1.07732
NCGC00025125-18	COC1=CC2=C(C(OC)=C1OC)C3=CC=C(OC)C(=O)C=C3[C@H](CC2)NC(C)=O	COLCHICINE	US Approved Rx		1.00493	0.94912	1.06109	1.04366		0.977025	1.05238		1.07712
NCGC00179492-03	CC1(C)O[C@@H]2C[C@H]3[C@@H]4C[C@H](F)C5=CC(=O)C=C[C@]5(C)[C@H]4[C@@H](O)C[C@]3(C)[C@@]2(O1)C(=O)CO	[NO STEREO] FLUNISOLIDE ANHYDROUS	US Approved Rx		1.05732	1.0373	1.10326	1.15149		1.04731	1.12737		1.07645
NCGC00018193-11	OC(=O)\C=C/C(O)=O.COCCCC\C(C1=CC=C(C=C1)C(F)(F)F)=N/OCCN	FLUVOXAMINE MALEATE	US Approved Rx		0.898014	0.830094	0.930132	0.929992		0.864054	0.930062		1.07639
NCGC00015095-15	Cl.Cl.CN(C)CCC=C1C2=C(CCC3=C1C=CC=C3)C=CC=C2				0.861267	0.86219	0.988268	0.866807		0.861729	0.927537		1.07637
NCGC00016622-08	CCN(CC)CCNC1=C2C(=O)C3=C(SC2=C(CO)C=C1)C=CC=C3	HYCANTHONE	Clinical		0.791374	0.796526	0.869751	0.839214		0.79395	0.854482		1.07624
NCGC00091643-08	SC1=NC2=C(S1)C=CC=C2	2-MERCAPTOBENZOTHIAZOLE	US Approved Rx		0.710279	0.754455	0.775694	0.80065		0.732367	0.788172		1.0762
NCGC00161420-06	Cl.Cl.Cl.COCC(=O)O[C@]3(CCN(C)CCCC1=NC2=C(N1)C=CC=C2)CCC4=C(C=CC(F)=C4)[C@@H]3C(C)C				0.822782	0.780682	0.894518	0.830794		0.801732	0.862656		1.07599
NCGC00015321-11	Cl.CC(CCC1=CC=C(O)C=C1)NCCC2=CC(O)=C(O)C=C2	DOBUTAMINE HYDROCHLORIDE	US Approved Rx		0.772321	0.855079	0.890815	0.860186		0.8137	0.875501		1.07595
NCGC00263541-01	CS(O)(=O)=O.CCOC1=C(O[C@@H]([C@H]2CNCCO2)C3=CC=CC=C3)C=CC=C1	REBOXETINE MESYLATE	Possibly Marketed Outside US		0.884256	0.84878	0.884829	0.979094		0.866518	0.931961		1.07552
NCGC00015256-12	OP(O)(O)=O.OP(O)(O)=O.OP(O)(O)=O.CCN(CC)CCCC(C)NC1=C2C=CC(Cl)=CC2=NC=C1				0.987158	0.974101	1.05627	1.05118		0.980629	1.05373		1.07454
NCGC00015844-10	[Na+].[Na+].CC1=C(CCC([O-])=O)C2=NC1=CC3=NC(=CC4=NC(=CC5=NC(=C2)C(CCC([O-])=O)=C5C)C(C=C)=C4C)C(C=C)=C3C				0.844162	0.828388	0.909752	0.887346		0.836275	0.898549		1.07447
NCGC00015252-12	CN1CCC(CC1)=C2C3=C(C=CC=C3)C=CC4=C2C=CC=C4	CYPROHEPTADINE	US Approved Rx		0.865351	0.844912	0.897838	0.939708		0.855131	0.918773		1.07442
NCGC00247696-01	Cl.Cl.CCC(=O)N(C1CCN(CC2=CC=CS2)CC1)C3=CC=CC=C3				0.870006	0.917671	0.948092	0.972077		0.893839	0.960085		1.07411
NCGC00159325-05	ClC1=CC=C2C(CCC3=C(N=CC=C3)C2=C4CCNCC4)=C1	DESLORATADINE	US Approved Rx		0.87687	0.939331	1.01027	0.94026		0.9081	0.975266		1.07396
NCGC00016268-08	OC(=O)C1=CN=CC=C1	NIACIN	US Approved Rx		0.984545	0.958575	1.03124	1.05468		0.97156	1.04296		1.07349
NCGC00015931-07	Cl.Cl.NC1CCN(CC1)C2=NC(Cl)=CC=C2				0.904156	0.936745	0.98885	0.986552		0.920451	0.987701		1.07306
NCGC00015436-11	Cl.OCCN1CCN(CCCN2C3=CC(=CC=C3SC4=C2C=CC=C4)C(F)(F)F)CC1				0.847769	0.881729	0.915017	0.940158		0.864749	0.927587		1.07267
NCGC00178711-03	CS(O)(=O)=O.CS(O)(=O)=O.CO\N=C1/CN(CC1CN)C2=C(F)C=C3C(=O)C(=CN(C4CC4)C3=N2)C(O)=O				0.923946	0.969446	1.01935	1.01161		0.946696	1.01548		1.07266
NCGC00262932-01	OC1=CC=C(C=C1)C2(C(=O)NC3=C2C=CC=C3)C4=CC=C(O)C=C4	OXYPHENISATIN	US Previously Marketed		0.901682	0.89733	0.952252	0.977389		0.899506	0.96482		1.07261
NCGC00091483-03	CC(C)(C)C1=CC(O)=C(O)C=C1	4-TERT-BUTYLCATECHOL	Other		0.822807	0.813689	0.893829	0.861134		0.818248	0.877482		1.07239
NCGC00179290-03	CC(C)(C)C(=O)OCOC(=O)[C@@H]1N2[C@H](SC1(C)C)[C@H](NC(=O)[C@H](N)C3=CC=CC=C3)C2=O	PIVAMPICILLIN	US Approved Rx		0.89895	0.915901	0.962747	0.982649		0.907425	0.972698		1.07193
NCGC00177979-05	Cl.Cl.CN1CCCC(CC1)N2N=C(CC3=CC=C(Cl)C=C3)C4=C(C=CC=C4)C2=O				0.854805	0.917778	0.949226	0.950478		0.886292	0.949852		1.07172
NCGC00090702-02	CC1=CC=C(N)C=C1O	4-AMINO-2-HYDROXYTOLUENE	Other		0.833813	0.789731	0.843972	0.895812		0.811772	0.869892		1.0716
NCGC00016498-08	Cl.Cl.CCCCOC1=CC=C(C=C1)C(=O)CCN2CCCCC2				0.913154	0.896463	0.945405	0.99341		0.904809	0.969407		1.07139
NCGC00015060-14	CN1C=NC(=C1SC2=NC=NC3=C2N=CN3)N(=O)=O	AZATHIOPRINE	US Approved Rx		0.99919	0.986958	1.05942	1.0679		0.993074	1.06366		1.07108
NCGC00263580-01	Cl.Cl.Cl.CC1=C(SC2=CC=NC=C2)C3=C(C=C1)N=C(N)NC3=O				1.01262	1.02409	1.06546	1.11532		1.01836	1.09039		1.07073
NCGC00253707-01	FC1=CC=C(C=C1)C(N2CCNCC2)C3=CC=C(F)C=C3				0.839151	0.818426	0.865188	0.909123		0.828789	0.887155		1.07042
NCGC00021304-05	C[C@]12CC[C@H]3[C@@H](CCC4=CC(=O)CC[C@]34C)[C@@H]1CC[C@@H]2C(=O)CO	DESOXYCORTONE	US Previously Marketed		0.89028	0.859176	0.937911	0.934605		0.874728	0.936258		1.07034
NCGC00016322-13	NC1=CC=C(C=C1)S(=O)(=O)C2=CC=C(N)C=C2	DAPSONE	US Approved Rx		0.915112	0.935476	0.999739	0.980516		0.925294	0.990128		1.07007
NCGC00090698-04	N=C(NC1=CC=CC=C1)NC2=CC=CC=C2	DIPHENYLGUANIDINE	US Approved Rx		0.761711	0.78592	0.747964	0.907801		0.773815	0.827882		1.06987
NCGC00186653-01	Cl.Cl.[Cl-].CN1CCN(CCCN2C3=CC(=CC=C3SC4=C2C=CC=C4)C(F)(F)F)CC1				0.845361	0.888986	0.915889	0.939519		0.867174	0.927704		1.0698
NCGC00274067-01	CC1=NN(C(=O)\C1=N\NC2=CC=CC(C3=CC=CC(=C3)C(O)=O)=C2O)C4=CC(C)=C(C)C=C4	[NO STEREO] ELTROMBOPAG	US Approved Rx		0.774274	0.795324	0.823771	0.855317		0.784799	0.839544		1.06976
NCGC00017257-14	CN1C=C2C[C@@H]3[C@H](C[C@@H](CNC(=O)OCC4=CC=CC=C4)CN3C)C5=C2C1=CC=C5	METERGOLINE	Possibly Marketed Outside US		0.860667	0.950829	0.990108	0.947707		0.905748	0.968908		1.06973
NCGC00015428-15	Cl.CNCCC(OC1=CC=C(C=C1)C(F)(F)F)C2=CC=CC=C2	FLUOXETINE HYDROCHLORIDE	US Approved Rx		0.799779	0.766682	0.84305	0.832378		0.78323	0.837714		1.06956
NCGC00016740-18	Cl.COC1=CC2=NC(=NC(N)=C2C=C1OC)N3CCN(CC3)C(=O)C4=CC=CO4	PRAZOSIN HYDROCHLORIDE	US Approved Rx		0.894931	0.894333	0.977011	0.935962		0.894632	0.956487		1.06914
NCGC00344524-01	[Cl-].[Cl-].CCCCCCCCCCCCCCCC[N+](C)(C)CC1=CC=CC=C1				0.785162	0.811248	0.865085	0.841541		0.798205	0.853313		1.06904
NCGC00247665-04	Cl.Cl.OC1=CN2CC3=C(Cl)C(Cl)=CC=C3NC2=N1				0.857774	0.941475	0.977686	0.945627		0.899624	0.961656		1.06895
NCGC00165907-03	CCN(CC)CCOC1=CC=C(C=C1)C(O)(CC2=CC=C(Cl)C=C2)C3=CC=C(C)C=C3	TRIPARANOL	US Previously Marketed		0.770041	0.763128	0.822365	0.816273		0.766584	0.819319		1.06879
NCGC00165791-04	Cl.Cl.NC1=NCC2N1C3=C(CC4=C2C=CC=C4)C=CC=C3				0.807319	0.873147	0.901465	0.893279		0.840233	0.897372		1.068
NCGC00092388-05	C[C@H]1[C@H]2CC[C@H]3[C@@H]4CC=C5C[C@H](CC[C@]5(C)[C@H]4CC[C@]23CN1C)N(C)C	CONESSINE	Clinical		0.937888	0.970248	1.00338	1.03349		0.954068	1.01843		1.06746
NCGC00185770-01	[Na+].[Na+].[Na+].[Na+].[Na+].[Na+].[Na+].[Na+].[Na+].[O-]S(=O)OC[C@H]1O[C@@](COS([O-])=O)(O[C@H]2O[C@H](COS([O-])=O)[C@@H](OS([O-])=O)[C@H](OS([O-])=O)[C@H]2OS([O-])=O)[C@@H](OS([O-])=O)[C@@H]1OS([O-])=O				0.912803	0.941259	1.01249	0.966643		0.927031	0.989568		1.06746
NCGC00025349-05	CN1CCC2=CC=CC3=C2[C@H]1CC4=C3C(O)=C(O)C=C4	APOMORPHINE	US Approved Rx		0.823229	0.829119	0.843853	0.919364		0.826174	0.881608		1.0671
NCGC00344539-01	CS(O)(=O)=O.CN([C@H]1CC[C@@]2(CCCO2)C[C@@H]1N3CCCC3)C(=O)CC4=CC(Cl)=C(Cl)C=C4	SPIRADOLINE MESYLATE	Clinical		0.921837	0.920282	1.00184	0.96348		0.92106	0.982658		1.06688
NCGC00262939-01	C\C(N(CC1=C(N)N=C(C)N=C1)C=O)=C2/CCOC(=O)S2	[NO STEREO] CYCOTIAMINE	Possibly Marketed Outside US		0.939662	0.915218	0.960936	1.01738		0.92744	0.989158		1.06655
NCGC00018210-05	Cl.Cl.CN1CCCN=C1COC(=O)C(O)(C2CCCCC2)C3=CC=CC=C3				0.87921	0.915037	0.956831	0.956432		0.897123	0.956631		1.06633
NCGC00178782-04	O.[Na+].[Na+].CC1=C(C(=O)N[C@H]2[C@H]3SC(C)(C)[C@@H](N3C2=O)C([O-])=O)C(=NO1)C4=C(Cl)C=CC=C4Cl				0.902595	0.903103	0.988876	0.9365		0.902849	0.962688		1.06628
NCGC00016010-09	OS(O)(=O)=O.OS(O)(=O)=O.CC(C)(C)NCC(O)C1=CC(O)=CC(O)=C1.CC(C)(C)NCC(O)C2=CC(O)=CC(O)=C2				1.02323	1.03338	1.08992	1.10252		1.0283	1.09622		1.06605
NCGC00015146-11	OC(=O)\C=C/C(O)=O.OC(=O)\C=C/C(O)=O.CN(C)CC[C@@H](C1=CC=C(Br)C=C1)C2=NC=CC=C2				0.897477	0.956064	1.03091	0.944524		0.926771	0.987716		1.06576
NCGC00015163-09	Cl.Cl.NC(CO)C(=O)NNCC1=C(O)C(O)=C(O)C=C1				0.872248	0.859595	0.920989	0.924004		0.865921	0.922497		1.06534
NCGC00016602-04	FC1=CC=C(C=C1)C(=O)CCCN2CCC(CC2)N3C(=O)NC4=C3C=CC=C4	BENPERIDOL	Possibly Marketed Outside US		0.883209	0.895609	0.92467	0.970084		0.889409	0.947377		1.06518
NCGC00025341-06	COC(=O)C1=C(C)NC(C)=C(C1C2=CC=CC3=NON=C23)C(=O)OC(C)C	ISRADIPINE	US Approved Rx		0.452852	0.491831	0.488362	0.517738		0.472342	0.50305		1.06501
NCGC00167447-02	CCCSSC(CCO)=C(C)N(CC1=C(N)N=C(C)N=C1)C=O	PROSULTIAMINE	Possibly Marketed Outside US		0.983596	0.912264	0.996078	1.0229		0.94793	1.00949		1.06494
NCGC00263658-01	CC1=C(N2[C@H](SC1)[C@H](NC(=O)[C@H](N)C3=CCC=CC3)C2=O)C(O)=O	CEPHRADINE ANHYDROUS	US Previously Marketed		1.01334	0.982917	1.04086	1.08499		0.998131	1.06293		1.06492
NCGC00015762-13	CCN1C=C(C(O)=O)C(=O)C2=C1C=C3OCOC3=C2	OXOLINIC ACID	US Previously Marketed		1.00521	1.00033	1.04264	1.09276		1.00277	1.0677		1.06475
NCGC00163125-06	CC(=O)[C@H]1CC[C@H]2[C@@H]3CC=C4C[C@@H](O)CC[C@]4(C)[C@H]3CC[C@]12C	PREGNENOLONE	US Previously Marketed		0.974291	1.03594	1.00677	1.13359		1.00512	1.07018		1.06473
NCGC00168748-02	Cl.CCCN(CCC1=CC=CS1)[C@H]2CCC3=C(O)C=CC=C3C2	ROTIGOTINE HYDROCHLORIDE	US Approved Rx		0.855036	0.843123	0.897332	0.91019		0.84908	0.903761		1.0644
NCGC00162247-06	OC(C(O)C(O)=O)C(O)=O.OC1=CC2=C(C[C@@H]3[C@@H]4CCCC[C@]24CCN3CC=C)C=C1	[NO STEREO] LEVALLORPHAN TARTRATE	US Previously Marketed		0.938223	0.921425	0.98919	0.990125		0.929824	0.989658		1.06435
NCGC00016256-17	CCC1=C(C(N)=NC(N)=N1)C2=CC=C(Cl)C=C2	PYRIMETHAMINE	US Approved Rx		0.759357	0.762191	0.772676	0.846736		0.760774	0.809706		1.06432
NCGC00016624-05	Cl.OC(CCCN1CCCCC1)(C2=CC=CC=C2)C3=CC=CC=C3	DIPHENIDOL HYDROCHLORIDE	US Previously Marketed		0.969497	0.981082	1.01392	1.06165		0.975289	1.03779		1.06408
NCGC00092386-13	Cl.Cl.CN[C@H]1CC[C@@H](C2=CC(Cl)=C(Cl)C=C2)C3=C1C=CC=C3				0.475269	0.520247	0.526216	0.533047		0.497758	0.529632		1.06403
NCGC00025122-02	[I-].[I-].CC[N+](CC)(CC)CCOC1=CC=C(\C=C\C2=CC=CC=C2)C=C1				0.864868	0.796786	0.859003	0.908953		0.830827	0.883978		1.06397
NCGC00016806-13	COC(=O)NC1=NC2=C(N1)C=CC(=C2)C(=O)C3=CC=CC=C3	MEBENDAZOLE	US Approved Rx		0.905302	0.940531	0.962479	1.00133		0.922916	0.981903		1.06391
NCGC00178069-05	Cl.ClC1=CC=C(C=C1)C(OCCN2CCCCC2)C3=CC=CC=C3	CLOPERASTINE HYDROCHLORIDE	Possibly Marketed Outside US		0.899306	0.899736	0.950161	0.96369		0.899521	0.956926		1.06382
NCGC00016274-10	CN1N(C(=O)C=C1C)C2=CC=CC=C2	ANTIPYRINE	US Unapproved Medicine		0.961719	0.970833	1.01323	1.04248		0.966276	1.02785		1.06373
NCGC00253593-01	CC1=CC=C(C=C1)C(=O)OC2=C(OC(=O)C3=CC=C(C)C=C3)C=C(C=C2)C(O)CNC(C)(C)C	BITOLTEROL	US Previously Marketed		0.96708	0.942844	0.994939	1.03602		0.954962	1.01548		1.06337
NCGC00015012-09	CC(N)C(=O)OC(C)(C)CC1=CC=C(Cl)C=C1	ALAPROCLATE	Possibly Marketed Outside US		0.885991	0.825703	0.936496	0.882843		0.855847	0.909669		1.06289
NCGC00025236-02	Cl.Cl.CC(CC1=CC=CC=C1)(NC(=O)CN)C2=CC=CC=C2				0.86011	0.899526	0.910517	0.959528		0.879818	0.935023		1.06275
NCGC00167491-04	NC1=C2CN(C3CCC(=O)NC3=O)C(=O)C2=CC=C1	LENALIDOMIDE	US Approved Rx		0.986456	0.978689	1.04736	1.04082		0.982572	1.04409		1.06261
NCGC00015675-08	CC1=C(C=C(C#N)C(=O)N1)C2=CC=NC=C2	MILRINONE	US Approved Rx		0.98101	0.955449	1.03879	1.0188		0.96823	1.0288		1.06255
NCGC00015686-11	Cl.Cl.COC1=CC(=CC(OC)=C1OC)C(CCCN(C)CCC2=CC(OC)=C(OC)C=C2)(C#N)C(C)C				0.832087	0.869045	0.912696	0.894309		0.850566	0.903503		1.06224
NCGC00181913-02	CC(C(O)C1=CC=CC=C1)N(C)CCOC(C2=CC=CC=C2)C3=CC=CC=C3	DIFETEROL	Possibly Marketed Outside US		0.728066	0.81498	0.823334	0.815534		0.771523	0.819434		1.0621
NCGC00163774-04	CCCSP(=O)(OCC)SCCC	ETHOPROPHOS	Possibly Marketed Outside US		1.01676	0.982741	1.0613	1.06236		0.999749	1.06183		1.0621
NCGC00166260-03	CC1=CC(=C(O)C(=C1)N2N=C3C=CC(Cl)=CC3=N2)C(C)(C)C	BUMETRIZOLE	Possibly Marketed Outside US		0.943494	0.990174	1.02417	1.02954		0.966834	1.02685		1.06208
NCGC00249907-01	NS(=O)(=O)C1=CC=C(C=C1)N2CCCCS2(=O)=O	SULTHIAME	Possibly Marketed Outside US		0.93903	0.93919	0.970434	1.02415		0.93911	0.997291		1.06195
NCGC00016706-07	CCCCC1=CC2=C(NC(NC(=O)OC)=N2)C=C1	PARBENDAZOLE	Clinical		0.975236	0.924683	1.01128	1.00629		0.949959	1.00878		1.06192
NCGC00025187-02	Cl.Cl.Cl.C[C@H]1CN(CCCN2C3=C(C=CC=C3)C4=C2C=CC=C4)C[C@@H](C)N1				0.893505	0.831397	0.922219	0.909361		0.862451	0.91579		1.06185
NCGC00160408-03	CCC1=C(C(=O)C2=CC(I)=C(O)C(I)=C2)C3=C(O1)C=CC=C3	BENZIODARONE	Possibly Marketed Outside US		0.512115	0.51141	0.536893	0.549473		0.511762	0.543183		1.0614
NCGC00094857-05	O.Cl.NC1=C2C=CC=CC2=NC3=CC=CC=C13				0.846982	0.811493	0.884868	0.875261		0.829238	0.880064		1.06129
NCGC00015060-14	CN1C=NC(=C1SC2=NC=NC3=C2N=CN3)N(=O)=O	AZATHIOPRINE	US Approved Rx		0.874911	0.979191	1.01755	0.94952		0.927051	0.983534		1.06093
NCGC00015838-06	Cl.CCC(=O)C1=CC=C2SC3=C(C=CC=C3)N(CCCN(C)C)C2=C1	PROPIOPROMAZINE HYDROCHLORIDE	Possibly Marketed Outside US		0.838014	0.901044	0.949178	0.895771		0.869529	0.922475		1.06089
NCGC00091044-02	ONC(=O)C1=CC=CC=C1	BENZOHYDROXAMIC ACID	Other		0.877876	0.899824	0.965843	0.920006		0.88885	0.942924		1.06084
NCGC00015060-18	CN1C=NC(=C1SC2=NC=NC3=C2N=CN3)N(=O)=O	AZATHIOPRINE	US Approved Rx		0.966291	1.00392	1.03608	1.05381		0.985108	1.04494		1.06074
NCGC00247674-01	Cl.Cl.COC1=CC(CCN)=CC(OC)=C1OC				1.00835	0.925679	1.01678	1.03396		0.967013	1.02537		1.06035
NCGC00016034-05	Cl.Cl.CC(C)(C)NCC(O)C1=C(Cl)C=CC=C1				1.01835	0.957035	1.02852	1.06568		0.98769	1.0471		1.06015
NCGC00183855-01	OC(=O)CC1=C(OC2=C(Cl)C=C(Cl)C=C2)C=CC=C1	FENCLOFENAC	Possibly Marketed Outside US		0.834815	0.882954	0.926637	0.893596		0.858885	0.910116		1.05965
NCGC00091278-03	NC1=CC(=C(N)C=C1)N(=O)=O	2-NITRO-P-PHENYLENEDIAMINE	Other		0.775603	0.747399	0.812656	0.80099		0.761501	0.806823		1.05952
NCGC00166047-03	Cl.Cl.CNCC1=CC=CC=C1				1.00448	0.978296	1.04048	1.06017		0.991389	1.05032		1.05944
NCGC00016035-13	Cl.Cl.ClC1=CC(=CC=C1)N2CCN(CCCN3N=C4C=CC=CN4C3=O)CC2				0.888885	0.873776	0.937708	0.929678		0.881331	0.933693		1.05941
NCGC00023945-12	CC1=CN([C@H]2C[C@H](N=[N+]=[N-])[C@@H](CO)O2)C(=O)NC1=O	ZIDOVUDINE	US Approved Rx		1.00619	0.975465	1.04671	1.05239		0.990828	1.04955		1.05927
NCGC00024749-04	CS(O)(=O)=O.CC1=CC2=C(C=C1)N3CCNC4CCCC2=C34				0.907745	0.897649	0.951683	0.960706		0.902697	0.956194		1.05926
NCGC00160363-03	CCCCN1CCCC1C(=O)NC2=C(C)C=C(C)C=C2C	BUMECAINE	Possibly Marketed Outside US		0.814809	0.862246	0.889047	0.887238		0.838528	0.888143		1.05917
NCGC00263540-01	CN1C[C@@H]2[C@@H](C1)C3=C(OC4=CC=C(Cl)C=C24)C=CC=C3	[NO STEREO] ASENAPINE	US Approved Rx		0.89797	0.869209	0.977168	0.894453		0.883589	0.93581		1.0591
NCGC00168352-02	CC(C)=CC1C(C(=O)OCN2C(=O)C3=C(CCCC3)C2=O)C1(C)C	TETRAMETHRIN	Possibly Marketed Outside US		0.976599	0.814167	0.9197	0.976779		0.895383	0.94824		1.05903
NCGC00183005-01	OC(=O)\C=C\C(O)=O.OC(=O)\C=C/C(O)=O.O=C(CCC1CCN(CC2=CC=CC=C2)CC1)C3=CC4=C(CCCCN4)C=C3				0.754329	0.807359	0.808898	0.844909		0.780844	0.826903		1.05899
NCGC00179310-03	O.NC(=O)C1=CC=[N+](CC2=C(N3[C@H](SC2)[C@H](NC(=O)CC4=CC=CS4)C3=O)C([O-])=O)C=C1				0.946798	1.02746	1.06189	1.0288		0.98713	1.04534		1.05897
NCGC00015718-12	Cl.COC1=C(C=CC=C1)N2CCN(CC(O)COC3=C4C=CC=CC4=CC=C3)CC2				0.868302	0.819168	0.907528	0.879307		0.843735	0.893418		1.05888
NCGC00025216-03	Cl.OC1=CC2=C(NC=C2CCCCN3CCC(=CC3)C4=CC=CC=C4)C=C1	ROXINDOLE HYDROCHLORIDE	Possibly Marketed Outside US		0.855057	0.776797	0.875026	0.85266		0.815927	0.863843		1.05873
NCGC00091112-09	[Cl-].[Cl-].CN(C)C1=CC=C(C=C1)C(C2=CC=C(C=C2)N(C)C)=C3C=CC(C=C3)=[N+](C)C				0.550496	0.584502	0.60244	0.599157		0.567499	0.600799		1.05868
NCGC00092357-03	Cl.Cl.CC(C)CC(N(C)C)C1(CCC1)C2=CC=C(Cl)C=C2				0.984584	0.933929	0.987022	1.04399		0.959256	1.01551		1.05864
NCGC00263442-01	NC1=NC2=C(N=CN2)C(=S)N1	THIOGUANINE ANHYDROUS	US Previously Marketed		0.981667	0.997742	1.01399	1.08047		0.989705	1.04723		1.05813
NCGC00274272-01	NC1=C(I)C(C(=O)N(CCC(O)=O)C2=CC=CC=C2)=C(I)C=C1I	IOBENZAMIC ACID	Possibly Marketed Outside US		0.938629	0.977854	0.983883	1.04341		0.958242	1.01365		1.05782
NCGC00090698-04	N=C(NC1=CC=CC=C1)NC2=CC=CC=C2	DIPHENYLGUANIDINE	US Approved Rx		0.759087	0.784545	0.837099	0.795507		0.771816	0.816303		1.05764
NCGC00159368-05	CCCCCCCCCCCCCCCCO	CETYL ALCOHOL	US Previously Marketed		0.889514	0.949696	1.00581	0.939016		0.919605	0.972412		1.05742
NCGC00095099-05	OC(=O)CC(O)(CC(O)=O)C(O)=O.OC(=O)CC(O)(CC(O)=O)C(O)=O.CCCC1=NN(C)C2=C1N=C(NC2=O)C3=CC(=CC=C3OCC)S(=O)(=O)N4CCN(C)CC4				1.00684	0.953951	1.02786	1.04527		0.980394	1.03657		1.0573
NCGC00025345-02	Cl.Cl.CNCC[C@@H](OC1=C(C)C=CC=C1)C2=CC=CC=C2				0.938243	0.905595	0.967102	0.982327		0.921919	0.974715		1.05727
NCGC00183049-01	Cl.Cl.OC1=CC=C2[C@H](CNCC2=C1O)C3=CC(O)=C(O)C=C3				0.740111	0.745236	0.780458	0.789932		0.742673	0.785195		1.05726
NCGC00247689-01	Cl.Cl.CCC(=O)N(C1CCN(CC2=CC=CC=C2)CC1)C3=CC=CC=C3				0.889919	0.980106	0.992289	0.984435		0.935012	0.988362		1.05706
NCGC00091533-10	C[C@]12CC[C@H]3[C@@H](CCC4=CC(O)=CC=C34)[C@@H]1CC[C@@]2(O)C#C	ETHINYL ESTRADIOL	US Approved Rx		0.889621	0.791661	0.925377	0.851358		0.840641	0.888368		1.05677
NCGC00016506-07	Cl.C(C1=NCCN1)C2=CC=C3C=CC=CC3=C2				0.946423	0.974157	1.03504	0.994384		0.96029	1.01471		1.05667
NCGC00016281-11	CCOC1=CC=C(NC(C)=O)C=C1	PHENACETIN	US Previously Marketed		1.00642	0.978419	1.02829	1.06849		0.992419	1.04839		1.0564
NCGC00178802-06	CS(O)(=O)=O.CS(O)(=O)=O.CC(=O)N(O)CCCCCNC(=O)CCC(=O)N(O)CCCCCNC(=O)CCC(=O)N(O)CCCCCN				0.982341	0.970205	1.03936	1.02328		0.976273	1.03132		1.05639
NCGC00183853-01	ClC1=CC2=C(CCC3=C(C=CC=C3)N2CCCN4CCC5(CC4)N6CCCCC6NC5=O)C=C1	MOSAPRAMINE	Possibly Marketed Outside US		0.717227	0.745286	0.785386	0.759441		0.731257	0.772413		1.05628
NCGC00178317-03	[Na+].[Na+].[Na+].[Na+].[O-]C(=O)P([O-])([O-])=O				0.942868	0.984872	1.04321	0.992733		0.96387	1.01797		1.05613
NCGC00241107-02	CO.COC1=CC2=C(NC3=CC(OC)=C(Cl)C=C3Cl)C(=CN=C2C=C1OCCCN4CCN(C)CC4)C#N				0.888776	0.884721	0.945339	0.927346		0.886748	0.936343		1.05593
NCGC00021191-09	CC(=O)OCC(=O)[C@@]1(O)CC[C@H]2[C@@H]3CCC4=CC(=O)CC[C@]4(C)[C@H]3C(=O)C[C@]12C	CORTISONE ACETATE	US Approved Rx		1.03739	0.967802	1.0407	1.07533		1.0026	1.05802		1.05528
NCGC00253704-01	COC(=O)C1=NC(Cl)=C(Cl)N=C1N				0.928898	0.9488	0.999688	0.981577		0.938849	0.990633		1.05516
NCGC00182072-03	COC1=C(OCC2CNC(=O)O2)C=CC=C1	MEPHENOXALONE	US Previously Marketed		0.988143	1.01864	1.06001	1.05727		1.00339	1.05864		1.05507
NCGC00094381-06	CC1=CC(C)=C(N1)C=C2C(=O)NC3=C2C=CC=C3	[NO STEREO] SEMAXANIB	Clinical		0.726048	0.755733	0.759324	0.804038		0.74089	0.781681		1.05506
NCGC00015562-25	COC1=CC2=C(C=C1)N(C(=O)C3=CC=C(Cl)C=C3)C(C)=C2CC(O)=O	INDOMETHACIN	US Approved Rx		1.00814	0.962116	1.0169	1.06167		0.985128	1.03928		1.05497
NCGC00164506-02	CC1=C2C=CC=NC2=C(O)C=C1	TILIQUINOL	Clinical		0.934029	0.947892	0.971824	1.01325		0.940961	0.992538		1.05481
NCGC00247675-01	Cl.Cl.COC1=CC(CC(C)C)=CC(OC)=C1OC				0.926293	1.03678	1.01388	1.05645		0.981534	1.03516		1.05464
NCGC00015209-11	O.O.ClCCN(CCCl)P1(=O)NCCCO1				0.932618	0.965705	0.987797	1.01399		0.949162	1.00089		1.0545
NCGC00253618-01	CCOC1=NC(=O)C(F)=CN1	2-ETHOXY-5-FLUOROURACIL	Other		0.948084	1.00123	0.976098	1.07942		0.974658	1.02776		1.05448
NCGC00159477-05	OC(=O)CC1=CC=CC=C1	PHENYLACETIC ACID	US Approved Rx		0.984953	0.960303	1.01753	1.03337		0.972628	1.02545		1.05431
NCGC00016626-04	Cl.Cl.CCN(CC)CCNC(=O)COC1=CC=C(OC)C=C1				0.918319	1.00174	1.00688	1.0173		0.960032	1.01209		1.05423
NCGC00159456-11	CS(O)(=O)=O.CN1CCN(CC2=CC=C(C=C2)C(=O)NC3=CC(NC4=NC=CC(=N4)C5=CN=CC=C5)=C(C)C=C3)CC1	IMATINIB MESYLATE	US Approved Rx		0.817796	0.865554	0.893965	0.88067		0.841675	0.887318		1.05423
NCGC00094571-08	CCN(C(=O)C=CC)C1=C(C)C=CC=C1	CROTAMITON, (E)-	US Approved Rx		1.00501	0.992676	1.09663	1.00925		0.998842	1.05294		1.05416
NCGC00015798-11	Cl.CC(C)NC[C@@H](O)COC1=C2C=CC=CC2=CC=C1	DEXPROPRANOLOL HYDROCHLORIDE	Clinical		0.95615	0.914278	1.0265	0.944713		0.935214	0.985608		1.05388
NCGC00094855-06	NS(=O)(=O)C1=C(Cl)C=C2NC(CSCC=C)NS(=O)(=O)C2=C1	ALTIZIDE, (-)-|ALTHIAZIDE|ALTIZIDE, (+)-	Possibly Marketed Outside US		0.966493	1.00759	1.00859	1.07163		0.98704	1.04011		1.05377
NCGC00015082-09	NNC(N)=N.NNC(N)=N.OS(O)(=O)=O	PIMAGEDINE HEMISULFATE	Clinical		0.984499	0.989576	1.02463	1.0554		0.987038	1.04001		1.05367
NCGC00183022-01	CC(=O)C1=CC=C(OCC(=O)N2CCCCC2)C=C1				0.958062	1.0134	1.01378	1.06349		0.985731	1.03863		1.05367
NCGC00263568-01	OC(C(O)C(O)=O)C(O)=O.OC(C(O)C(O)=O)C(O)=O.OC(C(O)C(O)=O)C(O)=O.CCC1=C[C@@H]2C[N@](C1)CC3=C(NC4=C3C=CC=C4)[C@@](C2)(C(=O)OC)C5=C(OC)C=C6N(C)[C@@H]7[C@]8(CCN9CC=C[C@](CC)([C@@H]89)[C@@H](OC(C)=O)[C@]7(O)C(=O)OC)C6=C5				0.791093	0.804537	0.84865	0.832255		0.797815	0.840453		1.05344
NCGC00247732-01	CN(C)CCC1=CNC2=C1C(OP(O)(O)=O)=CC=C2	PSILOCYBINE	Clinical		0.932752	1.05026	1.05644	1.03241		0.991507	1.04443		1.05337
NCGC00179556-03	CC1=C(N2[C@H](SC1)[C@H](NC(=O)[C@H](N)C3=CC=C(O)C=C3)C2=O)C(O)=O	CEFADROXIL ANHYDROUS	US Approved Rx		0.940706	1.02283	1.05272	1.01479		0.981766	1.03376		1.05296
NCGC00016636-05	Cl.Cl.CC1=C(OC2=C(C=CC=C2C1=O)C(=O)OCCN3CCCCC3)C4=CC=CC=C4				0.750322	0.750817	0.779505	0.800946		0.75057	0.790226		1.05283
NCGC00018122-11	CCCC1=C(OCCCCC2=NNN=N2)C=CC(C(C)=O)=C1O	TOMELUKAST	Clinical		0.91964	0.999253	1.01653	1.00351		0.959447	1.01002		1.05271
NCGC00023234-05	CC1(C)O[C@@H]2C[C@H]3[C@@H]4C[C@H](F)C5=CC(=O)CC[C@]5(C)[C@H]4[C@@H](O)C[C@]3(C)[C@@]2(O1)C(=O)CO	[NO STEREO] FLURANDRENOLIDE	US Approved Rx		0.937085	0.96579	1.0254	0.97763		0.951437	1.00151		1.05263
NCGC00095109-08	Cl.COC1=CC=C(C=C1)C(CN(C)C)C2(O)CCCCC2	VENLAFAXINE HYDROCHLORIDE	US Approved Rx		0.943131	0.975548	1.02217	0.997438		0.95934	1.00981		1.05261
NCGC00160677-02	OC(C#CCN1CCCC1)(C2=CC=CC=C2)C3=CC=CC=C3	BUTINOLINE	Clinical		0.894447	0.86789	0.936198	0.918236		0.881169	0.927217		1.05226
NCGC00016509-06	Cl.Cl.COC1=CC(=CC(OC)=C1OC)C(=O)NCC2=CC=C(OCCN(C)C)C=C2				0.993498	0.991348	1.03156	1.05648		0.992423	1.04402		1.05199
NCGC00015335-17	Cl.CN(C)CCOC(C1=CC=CC=C1)C2=CC=CC=C2	DIPHENHYDRAMINE HYDROCHLORIDE	US Approved OTC		0.969861	0.918962	0.982014	1.00484		0.944411	0.993427		1.0519
NCGC00091050-09	CC(=O)O[Hg]C1=CC=CC=C1	PHENYLMERCURIC ACETATE	US Previously Marketed		0.427858	0.420565	0.446283	0.446065		0.424211	0.446174		1.05177
NCGC00164077-02	NC1=CC=C(C=C1)\N=N\C2=CC=CC=C2	P-AMINOAZOBENZENE	Other		0.684008	0.685594	0.704959	0.735483		0.684801	0.720221		1.05172
NCGC00249914-01	CN(C)CCCOC2(CC1=CC=CC=C1)CCCCCC2	BENCYCLANE	Possibly Marketed Outside US		0.911628	0.921565	0.972333	0.955502		0.916596	0.963918		1.05163
NCGC00025286-04	O.Cl.Cl.Cl.CN(C)C\C=C(\C1=CC=C(Br)C=C1)C2=CN=CC=C2				0.8407	0.838509	0.838082	0.927126		0.839605	0.882604		1.05121
NCGC00015060-14	CN1C=NC(=C1SC2=NC=NC3=C2N=CN3)N(=O)=O	AZATHIOPRINE	US Approved Rx		0.956273	0.966637	1.03531	0.986059		0.961455	1.01068		1.0512
NCGC00013414-04	OC(=O)CCC1=NC2=C(N1)C=CC=C2	PROCODAZOLE	Clinical		0.947704	1.0291	1.02938	1.0484		0.988401	1.03889		1.05108
NCGC00166086-03	CC(C)CCCC(C)N	OCTODRINE	US Previously Marketed		0.921756	1.0052	1.03192	0.993233		0.963476	1.01258		1.05096
NCGC00183002-01	Cl.Cl.CC(CCC1=CC2=C(OCO2)C=C1)NN				0.895367	0.908517	0.996361	0.899232		0.901942	0.947797		1.05084
NCGC00090972-03	CC(O)C(O)=O	LACTIC ACID, DL-	US Approved Rx		0.874723	0.975731	0.956237	0.988014		0.925227	0.972125		1.05069
NCGC00017323-08	Cl.Cl.CN(C)[C@H]1[C@@H]2C[C@H]3C(C(=O)C4=C(C=CC=C4O)[C@@]3(C)O)=C(O)[C@]2(O)C(=O)C(C(N)=O)=C1O				0.891187	0.952844	0.981359	0.956115		0.922015	0.968737		1.05067
NCGC00015851-10	Cl.Cl.CNCCCC1C2=C(C=CC=C2)C=CC3=C1C=CC=C3				0.807855	0.890845	0.898829	0.88541		0.84935	0.892119		1.05036
NCGC00274071-01	COC1=CC=C2N=CC=C([C@@H](O)[C@@H]3CC4CCN3C[C@@H]4C=C)C2=C1	[NO STEREO] EPIQUININE|[NO STEREO] QUININE|[NO STEREO] QUINIDINE|[NO STEREO] EPIQUINIDINE	Other		0.944724	0.929586	0.954432	1.01407		0.937155	0.98425		1.05025
NCGC00185766-04	Cl.Cl.COC(=O)CCC1=CC=C(OCC(O)CNC(C)C)C=C1				0.93013	0.951397	0.987095	0.988899		0.940764	0.987997		1.05021
NCGC00090910-03	C1=CC2=C3C(C=CC4=CC=CC(C=C2)=C34)=C1	PYRENE	Other		0.965605	0.899976	0.944693	1.01438		0.93279	0.979535		1.05011
NCGC00016407-08	CC1=NN=C(NS(=O)(=O)C2=CC=C(N)C=C2)S1	SULFAMETHIZOLE	US Previously Marketed		0.973952	0.986866	1.04709	1.01173		0.980409	1.02941		1.04998
NCGC00162068-06	Cl.Cl.OCCN1CCN(CCCN2C3=C(C=CC=C3)C=CC4=C2C=CC=C4)CC1	OPIPRAMOL HYDROCHLORIDE	Possibly Marketed Outside US		0.834052	0.852832	0.891708	0.879108		0.843442	0.885408		1.04976
NCGC00159358-03	O=C1CN=C(C2=CC=CC=C2)C3=C(N1)C=CC(=C3)N(=O)=O	NITRAZEPAM	Possibly Marketed Outside US		0.938268	0.950287	0.989322	0.992561		0.944278	0.990942		1.04942
NCGC00016809-07	Cl.Cl.CCOC(=O)NC1=CC=C2SC3=C(C=CC=C3)N(C(=O)CCN4CCOCC4)C2=C1				0.916528	0.905443	0.939503	0.971605		0.910985	0.955554		1.04892
NCGC00160553-03	O=C(C(C1=CC=CC=C1)C2=CC=CC=C2)C3C(=O)C4=C(C=CC=C4)C3=O	DIPHENADIONE	US Previously Marketed		0.881233	0.917703	0.944658	0.941591		0.899468	0.943124		1.04854
NCGC00178369-05	Cl.Cl.CC(CC1=CC=CC(=C1)C(F)(F)F)NCCOC(=O)C2=CC=CC=C2				0.877088	0.874109	0.92107	0.914813		0.875598	0.917941		1.04836
NCGC00182851-02	C[C@H]1C[C@H]2[C@@H]3CCC4=CC(=O)C=C[C@]4(C)[C@H]3C(=O)C[C@]2(C)[C@@]1(O)C(=O)CO	MEPREDNISONE	US Previously Marketed		0.984894	1.01748	1.02804	1.07112		1.00119	1.04958		1.04834
NCGC00164449-04	OS(=O)(=O)C(F)(F)C(F)(F)C(F)(F)C(F)(F)C(F)(F)C(F)(F)C(F)(F)C(F)(F)F	PERFLUOROOCTANE SULFONIC ACID	Other		0.946674	0.897235	0.99087	0.942048		0.921954	0.966459		1.04827
NCGC00160479-02	Cl.OCCN1CCN(CCC(=O)N2C3=C(SC4=C2C=C(C=C4)C(F)(F)F)C=CC=C3)CC1				0.889459	0.903347	0.927516	0.951829		0.896403	0.939673		1.04827
NCGC00253728-01	C1CN2CCC1CC2	QUINUCLIDINE	Other		0.894308	1.00302	1.05202	0.936585		0.948664	0.994303		1.04811
NCGC00091010-03	[Br-].[Br-].CCCCCCCCCCCC[N+](C)(C)CCOC1=CC=CC=C1				0.861763	0.84648	0.871893	0.918457		0.854121	0.895175		1.04807
NCGC00018238-09	CCCOC1=CC2=C(NC(NC(=O)OC)=N2)C=C1	OXIBENDAZOLE	Possibly Marketed Outside US		1.02017	0.954483	1.04712	1.02223		0.987326	1.03468		1.04796
NCGC00091380-04	NC1=CC=C(SC2=CC=C(N)C=C2)C=C1	4,4'-THIODIANILINE	Other		0.931911	0.913809	0.929159	1.00486		0.92286	0.967009		1.04784
NCGC00092361-06	CCCCC[C@H](O)\C=C\[C@H]1[C@H](O)CC(=O)[C@@H]1C\C=C/CCCC(O)=O	DINOPROSTONE	US Approved Rx		0.975459	1.00895	1.02042	1.05888		0.992204	1.03965		1.04782
NCGC00013058-02	[Cl-].OC(=O)C(O)=O.OC(=O)C([O-])=O.OC(=O)C([O-])=O.CN(C)C1=CC=C(C=C1)C(C2=CC=CC=C2)=C3C=CC(C=C3)=[N+](C)C.CN(C)C4=CC=C(C=C4)C(C5=CC=CC=C5)=C6C=CC(C=C6)=[N+](C)C				0.518264	0.515853	0.548638	0.534615		0.517059	0.541626		1.04751
NCGC00015759-05	OC(=O)\C=C/C(O)=O.OC(=O)\C=C/C(O)=O.CN1CCN(CC1)C2CC3=C(SC4=C2C=C(Cl)C=C4)C=CC=C3				0.829354	0.839513	0.887863	0.860063		0.834434	0.873963		1.04737
NCGC00159449-04	Cl.CCN(CC)CCSC(=O)C(C1=CC=CC=C1)C2=CC=CC=C2	THIPHENAMIL HYDROCHLORIDE	US Previously Marketed		0.908367	0.874402	0.923378	0.943678		0.891385	0.933528		1.04728
NCGC00013095-10	CC(C)=CCC\C(C)=C\CO	GERANIOL	US Approved Rx		0.983748	0.976373	1.04661	1.00618		0.980061	1.02639		1.04728
NCGC00263570-01	O.O.O.O.[Na+].[Na+].CC(C)(C)C(=O)OC1=CC=C(C=C1)S(=O)(=O)NC2=CC=CC=C2C(=O)NCC([O-])=O				1.01524	0.991271	1.06194	1.0394		1.00326	1.05067		1.04726
NCGC00263538-01	CS(O)(=O)=O.CS(O)(=O)=O.N[C@H]1[C@@H]2CN(C[C@H]12)C3=NC4=C(C=C3F)C(=O)C(=CN4C5=C(F)C=C(F)C=C5)C(O)=O				0.945418	1.00972	1.02939	1.01808		0.977568	1.02373		1.04722
NCGC00181039-02	CCCCC\C=C/C\C=C/CCCCCCCC(=O)OCC	ETHYL LINOLEATE	Possibly Marketed Outside US		0.950071	0.967741	0.978175	1.02973		0.958906	1.00395		1.04698
NCGC00016529-07	Cl.Cl.CCCCOC1=CC=C(OCCCN2CCOCC2)C=C1				0.824681	0.869862	0.908876	0.864827		0.847271	0.886852		1.04672
NCGC00090693-11	OC(C(O)C(O)=O)C(O)=O.CN1CCC[C@@H]1C2=CC=CN=C2				1.00748	0.997529	1.03728	1.06083		1.0025	1.04905		1.04644
NCGC00159515-03	CN1CCN(CC1)C(=O)O[C@@H]2N(C(=O)C3=C2N=CC=N3)C4=NC=C(Cl)C=C4	ESZOPICLONE	US Approved Rx		1.01248	0.989539	1.05346	1.0415		1.00101	1.04748		1.04642
NCGC00178220-05	[Na+].[Na+].CN(CS([O-])(=O)=O)C1=C(C)N(C)N(C1=O)C2=CC=CC=C2				0.915395	0.97183	0.970516	1.00412		0.943613	0.98732		1.04632
NCGC00025004-04	COC1=C(C=CC=C1)N2CCN(CCCCNC(=O)C3=CC=C(C=C3)C4=CC=C(C=C4)C(C)=O)CC2	GR-103691	Other		0.92553	0.89811	0.963241	0.944404		0.91182	0.953822		1.04606
NCGC00091278-03	NC1=CC(=C(N)C=C1)N(=O)=O	2-NITRO-P-PHENYLENEDIAMINE	Other		0.744165	0.760138	0.774047	0.799543		0.752151	0.786795		1.04606
NCGC00179599-03	[Na+].CCN1CCN(C(=O)N[C@@H](C(=O)N[C@H]2[C@H]3SCC(CSC4=NN=NN4C)=C(N3C2=O)C([O-])=O)C5=CC=C(O)C=C5)C(=O)C1=O	CEFOPERAZONE SODIUM	US Previously Marketed		0.933202	1.03838	1.03778	1.02422		0.985792	1.031		1.04586
NCGC00015269-06	CN(C1CCCCC1)C(=O)CCCOC2=CC3=C(NC(=O)C=C3)C=C2	CILOSTAMIDE	Clinical		0.995639	0.934563	0.99976	1.01891		0.965101	1.00934		1.04583
NCGC00018269-05	OC(=O)\C=C/C(O)=O.OC(=O)\C=C/C(O)=O.CCC(COC(=O)C1=CC(OC)=C(OC)C(OC)=C1)(N(C)C)C2=CC=CC=C2				0.929675	0.892028	0.942405	0.962726		0.910851	0.952565		1.0458
NCGC00249906-01	CCCCOCCOC(=O)C1=CN=CC=C1	NICOBOXIL	Possibly Marketed Outside US		0.966238	0.952886	0.972877	1.03411		0.959562	1.00349		1.04578
NCGC00163903-03	[K+].[K+].[O-]S(=O)(=O)C(F)(F)C(F)(F)C(F)(F)C(F)(F)F				0.849482	0.820564	0.868968	0.877417		0.835023	0.873192		1.04571
NCGC00274079-01	[Na+].O=C1NC2=C(NC(=O)NC2=O)[N-]1	SODIUM URATE	Possibly Marketed Outside US		0.993519	0.991728	0.999823	1.07615		0.992623	1.03799		1.0457
NCGC00159330-03	CN1C2=C(N(CC3OCCO3)C=N2)C(=O)N(C)C1=O	DOXOFYLLINE	Possibly Marketed Outside US		0.932103	0.979062	0.967095	1.03104		0.955582	0.999065		1.0455
NCGC00160435-03	COC(=O)C1=C(C)NC(C)=C(C1C2=C(OC(F)F)C=CC=C2)C(=O)OC	RIODIPINE	Possibly Marketed Outside US		0.73038	0.751532	0.765028	0.784255		0.740956	0.774641		1.04546
NCGC00263564-01	C[C@@H]1CC(=O)NN=C1C2=CC=C(NN=C(C#N)C#N)C=C2	LEVOSIMENDAN	Possibly Marketed Outside US		0.661676	0.642016	0.688358	0.674595		0.651846	0.681477		1.04546
NCGC00016066-14	Cl.Cl.COC1=C(C=CC=C1)N2CCN(CCCNC3=CC(=O)N(C)C(=O)N3C)CC2				0.849504	0.876803	0.920293	0.884475		0.863154	0.902384		1.04545
NCGC00164283-07	[Br-].[Br-].CCCCCCCCCCCCCCCC[N+](C)(C)C				0.913381	0.896798	0.937981	0.954409		0.90509	0.946195		1.04542
NCGC00247721-01	CN1CC[C@]23[C@H]4OC5=C(O)C=CC(C[C@@H]1[C@@H]2CC[C@@H]4O)=C35	DIHYDROMORPHINE	Possibly Marketed Outside US		1.00324	1.01856	1.05924	1.05402		1.0109	1.05663		1.04524
NCGC00189073-02	CN1C=NC2=C1C=C(C(=O)NOCCO)C(NC3=C(Cl)C=C(Br)C=C3)=C2F	SELUMETINIB	US Approved Rx		0.672065	0.695049	0.716788	0.711972		0.683557	0.71438		1.04509
NCGC00094717-06	S=C1NC=NC2=C1N=CN2	MERCAPTOPURINE ANHYDROUS	US Approved Rx		1.01851	1.04035	1.08601	1.06555		1.02943	1.07578		1.04502
NCGC00015099-11	Cl.CC(C)NCC(O)COC1=C(CC=C)C=CC=C1	ALPRENOLOL HYDROCHLORIDE	Possibly Marketed Outside US		0.964801	0.886608	0.981464	0.952877		0.925704	0.96717		1.04479
NCGC00095264-04	OC1=C2N=CC=CC2=C(Cl)C=C1Cl	CHLOROXINE	US Previously Marketed		1.03884	1.06539	1.11544	1.08297		1.05211	1.09921		1.04476
NCGC00167474-04	CCOC1=NC2=C(N1CC3=CC=C(C=C3)C4=C(C=CC=C4)C5=NNN=N5)C(=CC=C2)C(O)=O	CANDESARTAN	US Approved Rx		0.866939	0.846394	0.903946	0.886066		0.856666	0.895006		1.04475
NCGC00095606-02	CC(C)[C@@H]1CC[C@@H](C)CC1=O	MENTHONE, (-)-	Other		0.9784	1.01424	1.01919	1.06259		0.996322	1.04089		1.04474
NCGC00015983-04	Cl.Cl.OC1(CCN(CCCC(=O)C2=CC=C(F)C=C2)CC1)C3=CC=CC(=C3)C(F)(F)F				0.778382	0.836883	0.879798	0.807563		0.807633	0.84368		1.04463
NCGC00015061-13	NC1=NC2=C(N=CN2COCCO)C(=O)N1	ACYCLOVIR	US Approved Rx		1.05673	0.957904	1.04082	1.06365		1.00732	1.05223		1.04459
NCGC00090942-03	N=C1NC(=N)C2=C1C=C3C=CC=CC3=C2	1,3-DIIMINOBENZ(F)ISOINDOLINE	Other		0.956736	0.916353	0.985038	0.971333		0.936544	0.978186		1.04446
NCGC00018221-10	OC(=O)C1=C2C=CC=CC2=NC(=C1)C3=CC=CC=C3	CINCHOPHEN	US Previously Marketed		0.888245	0.873782	0.931255	0.908927		0.881013	0.920091		1.04436
NCGC00018295-05	Cl.CC(COC1=CC=CC=C1)NC(C)C(O)C2=CC=C(O)C=C2	[NO STEREO] ISOXSUPRINE HYDROCHLORIDE	US Unapproved Medicine		0.988763	0.995458	1.0104	1.06173		0.992111	1.03606		1.0443
NCGC00018271-07	Cl.CN1CCCN(CC1)C(C2=CC=CC=C2)C3=CC=C(Cl)C=C3				0.839409	0.781666	0.859479	0.833399		0.810537	0.846439		1.04429
NCGC00182081-04	CN(C)CCOC1=CC2=C(SC3=C1C=C(Cl)C=C3)C=CC=C2	ZOTEPINE	Possibly Marketed Outside US		0.871381	0.8719	0.913594	0.906779		0.87164	0.910187		1.04422
NCGC00016324-09	COC1=NN=C(NS(=O)(=O)C2=CC=C(N)C=C2)C=C1	SULFAMETHOXYPYRIDAZINE	US Previously Marketed		0.767708	0.825385	0.885053	0.778475		0.796546	0.831764		1.04421
NCGC00249930-01	CCN(CC)CC(=O)NC1=C(C=CC=C1C)C(=O)OC	TOLYCAINE	Possibly Marketed Outside US		0.942903	0.967859	0.983217	1.01187		0.955381	0.997543		1.04413
NCGC00094525-09	CN(C)C(=O)NC1=CC(Cl)=C(Cl)C=C1	DIURON	Other		0.870961	0.838078	0.907519	0.876674		0.85452	0.892097		1.04397
NCGC00015096-17	Cl.CCCCC1=C(C(=O)C2=CC(I)=C(OCCN(CC)CC)C(I)=C2)C3=C(O1)C=CC=C3	AMIODARONE HYDROCHLORIDE	US Approved Rx		0.857576	0.84316	0.887501	0.887711		0.850368	0.887606		1.04379
NCGC00159326-03	Cl.Cl.CCC[C@@H]1C[C@H](N(C)C1)C(=O)N[C@H]([C@@H](C)O)[C@H]2O[C@H](SC)[C@H](O)[C@@H](O)[C@H]2O				0.903088	0.993474	1.00904	0.970206		0.948281	0.989624		1.0436
NCGC00015122-11	Cl.Cl.CC(NC(C)(C)C)C(=O)C1=CC=CC(Cl)=C1				0.960158	0.947728	1.01403	0.976953		0.953943	0.995494		1.04356
NCGC00015964-17	FC1=CC=C(C=C1)C(=O)CCCN2CCC3(CC2)N(CNC3=O)C4=CC=CC=C4	SPIPERONE	Possibly Marketed Outside US		0.837857	0.808605	0.84269	0.875384		0.823231	0.859037		1.04349
NCGC00263526-01	O.O.C[C@@H]1C[C@H]2[C@@H]3C[C@H](F)C4=CC(=O)C(Cl)=C[C@]4(C)[C@@]3(F)[C@@H](O)C[C@]2(C)[C@@]1(O)C(=O)CO				0.89931	0.972761	1.00127	0.952161		0.936036	0.976715		1.04346
NCGC00183017-01	CCOP(=O)(CC)OC1=CC=C(C=C1)N(=O)=O	P-NITROPHENYL-O-ETHYL ETHYLPHOSPHONATE	Possibly Marketed Outside US		0.919823	0.895783	0.964628	0.929191		0.907803	0.94691		1.04308
NCGC00091210-02	O=N(=O)C1=CC(=C2C=CC=CC2=C1)N(=O)=O	1,3-DINITRONAPHTHALENE	Other		0.940592	0.876872	0.957138	0.938591		0.908732	0.947865		1.04306
NCGC00016101-10	Cl.Cl.CC1=CC(=CC(C)=C1CC2=NCCN2)C(C)(C)C				0.963278	0.9423	0.991082	0.996492		0.952789	0.993787		1.04303
NCGC00142580-05	Cl.CC1=C(O)C(C=O)=C(CO)C=N1	PYRIDOXAL HYDROCHLORIDE	Clinical		0.959274	0.931247	0.954618	1.01687		0.94526	0.985743		1.04283
NCGC00015819-15	Cl.CCCNCC(O)COC1=C(C=CC=C1)C(=O)CCC2=CC=CC=C2	PROPAFENONE HYDROCHLORIDE	US Approved Rx		0.8419	0.913319	0.916895	0.913408		0.87761	0.915151		1.04278
NCGC00168254-02	Cl.Cl.CC1=NC=C2CN=C(C3=C(F)C=CC=C3)C4=C(C=CC(Cl)=C4)N12				0.960078	0.928398	0.993745	0.97528		0.944238	0.984513		1.04265
NCGC00018242-07	CC(=O)NS(=O)(=O)C1=CC=C(N)C=C1	SULFACETAMIDE	US Approved Rx		0.844206	0.933676	0.936523	0.917191		0.888941	0.926857		1.04265
NCGC00183013-01	OC[C@@H](O)[C@H](CO)OCN1C=CN=C1N(=O)=O	PR-69|DORANIDAZOLE	Possibly Marketed Outside US		0.991745	0.922095	1.00018	0.995247		0.95692	0.997712		1.04263
NCGC00253691-01	COCCC1=NC=CC=C1	METYRIDINE	Possibly Marketed Outside US		0.95321	0.950764	1.01881	0.966128		0.951987	0.992467		1.04252
NCGC00163774-04	CCCSP(=O)(OCC)SCCC	ETHOPROPHOS	Possibly Marketed Outside US		0.934099	0.918732	0.942917	0.988435		0.926416	0.965676		1.04238
NCGC00249887-01	CC(C)NCCCC1(C(N)=O)C2=C(C=CC=C2)C3=C1C=CC=C3	INDECAINIDE	US Previously Marketed		0.91877	0.950024	1.00921	0.938661		0.934397	0.973935		1.04231
NCGC00181342-02	Cl.Cl.CCOC(=O)[C@H](CCC1=CC=CC=C1)N[C@@H](C)C(=O)N2[C@@H](CN(C)C2=O)C(O)=O				0.877318	0.957002	0.95086	0.96107		0.91716	0.955965		1.04231
NCGC00182986-01	CCC(C(=O)NC(=O)NC(C)=O)C1=CC=CC=C1	ACETYLPHENETURIDE	Possibly Marketed Outside US		0.962593	0.916065	0.985178	0.972685		0.939329	0.978932		1.04216
NCGC00016366-04	OC(C1CCNCC1)(C2=CC=CC=C2)C3=CC=CC=C3	AZACYCLONOL	US Previously Marketed		0.790445	0.931492	0.888409	0.906076		0.860968	0.897242		1.04213
NCGC00274066-01	CN1C(=O)C(O)=C(N=C1C(C)(C)NC(=O)C2=NN=C(C)O2)C(=O)NCC3=CC=C(F)C=C3	RALTEGRAVIR	US Approved Rx		0.907485	0.968266	0.978505	0.975824		0.937875	0.977164		1.04189
NCGC00181786-02	Cl.Cl.CNS(=O)(=O)CCC1=CC2=C(NC=C2C3CCN(C)CC3)C=C1				0.970886	0.962111	0.965122	1.04871		0.966499	1.00692		1.04182
NCGC00166141-06	OC(=O)\C=C/C(O)=O.OC(=O)\C=C/C(O)=O.CN(C)CCOC(C1=CC=C(Cl)C=C1)C2=NC=CC=C2				0.945189	0.963251	1.02121	0.966873		0.95422	0.994041		1.04173
NCGC00015523-13	OC1=CC=C(O)C=C1	HYDROQUINONE	US Approved Rx		0.96149	0.968121	1.00317	1.00693		0.964805	1.00505		1.04171
NCGC00160450-03	CC(=O)NC1=CC=C(CC(O)=O)C=C1	ACTARIT	Possibly Marketed Outside US		0.881793	0.949841	0.937951	0.970017		0.915817	0.953984		1.04168
NCGC00091330-07	OC1=CC=CC2=C1C(=O)C3=C(O)C=CC=C3C2	ANTHRALIN	US Unapproved Medicine		0.961279	0.934559	0.969144	1.00566		0.947919	0.987404		1.04165
NCGC00023193-06	CC1(C)O[C@@H]2C[C@H]3[C@@H]4CCC5=CC(=O)C=C[C@]5(C)[C@@]4(F)[C@@H](O)C[C@]3(C)[C@@]2(O1)C(=O)CO	TRIAMCINOLONE ACETONIDE	US Approved Rx		0.988062	1.01398	1.02964	1.05578		1.00102	1.04271		1.04164
NCGC00179308-04	CCC(=O)O[C@@]1([C@H](C)C[C@H]2C3C[C@H](F)C4=CC(=O)C=C[C@]4(C)[C@@]3(F)[C@@H](O)C[C@]12C)C(=O)SCF	[NO STEREO] FLUTICASONE PROPIONATE	US Approved Rx		0.946838	0.935702	0.995017	0.965747		0.94127	0.980382		1.04155
NCGC00183833-01	OC[C@H]1O[C@H](OC2=C(C=C(CCCCCCC3=CC(C4=CC=CC(CC(O)=O)=C4)=C(O[C@H]5O[C@H](CO)[C@@H](O)[C@H](O)[C@@H]5O)C=C3)C=C2)C6=CC(CC(O)=O)=CC=C6)[C@@H](O)[C@@H](O)[C@@H]1O	BIMOSIAMOSE	Clinical		0.937599	0.961135	1.00285	0.974756		0.949367	0.988804		1.04154
NCGC00253637-01	CC1=CC=C(C=C1)C2=C(C=CC=C2)C#N	2-CYANO-4'-METHYLBIPHENYL	Other		0.965659	1.01533	0.995666	1.06754		0.990496	1.0316		1.0415
NCGC00182047-03	NC1=C2N=CN([C@@H]3O[C@H](CO)[C@@H](O)[C@@H]3O)C2=NC(F)=N1	FLUDARABINE	US Approved Rx		0.926993	0.987755	0.985156	1.00808		0.957374	0.996619		1.04099
NCGC00159393-03	CC(=O)N[C@@H](CC1=CC=C(O)C=C1)C(O)=O	N-ACETYLTYROSINE	Possibly Marketed Outside US		0.955575	0.927062	1.00473	0.954632		0.941319	0.97968		1.04075
NCGC00091261-03	NC1=CC(=C(O)C=C1)N(=O)=O	4-AMINO-2-NITROPHENOL	Other		0.791296	0.78561	0.804634	0.836123		0.788453	0.820379		1.04049
NCGC00164353-05	OC[C@H](O)[C@@H](O)[C@@H](O)[C@H](O)CO	GALACTITOL	Clinical		1.01516	1.02072	1.05895	1.05912		1.01794	1.05904		1.04037
NCGC00181915-02	CC(C(=O)OCC(=O)N(C)C)C1=CC=C2OC3=C(CC2=C1)C=CC(C)=N3	TILNOPROFEN ARBAMEL	Possibly Marketed Outside US		0.96327	0.963193	0.981917	1.02164		0.963232	1.00178		1.04002
NCGC00163843-03	CS(=O)(=O)C1=CC(=C(C=C1)C(=O)C2C(=O)CCCC2=O)N(=O)=O	MESOTRIONE	Other		0.8542	0.92389	0.884407	0.964815		0.889045	0.924611		1.04
NCGC00166070-02	Cl.Cl.CCCCCCCCCCOCC(O)CN				0.868477	0.917497	0.945175	0.912042		0.892987	0.928608		1.03989
NCGC00160445-02	CC(C)C(Br)C(=O)NC(N)=O	BROMISOVAL	Possibly Marketed Outside US		0.950613	0.958228	0.972998	1.01196		0.95442	0.99248		1.03988
NCGC00016902-04	CCC1=CC=CC(CC)=C1NC(=O)CN(CC(O)=O)CC(O)=O	ETIFENIN	Possibly Marketed Outside US		0.91896	0.937723	0.965749	0.964938		0.928341	0.965343		1.03986
NCGC00274077-01	CCCC(=O)O[C@@]1(CC[C@H]2[C@@H]3CCC4=CC(=O)CC[C@]4(C)[C@H]3[C@@H](O)C[C@]12C)C(=O)CO	[NO STEREO] HYDROCORTISONE BUTYRATE	US Approved Rx		0.915617	0.948593	0.969039	0.969215		0.932105	0.969127		1.03972
NCGC00253579-01	CCC(=O)O[C@H]1CCC2C3CCC4=C[C@H](CCC4C3CCC12C)OC(=O)CC	[NO STEREO] BOLANDIOL DIPROPIONATE	Possibly Marketed Outside US		0.919045	0.941147	0.957501	0.976473		0.930096	0.966987		1.03966
NCGC00015238-13	ClC1=CC=C2OC(=O)NC2=C1	CHLORZOXAZONE	US Approved Rx		0.909492	0.954528	0.955889	0.981769		0.93201	0.968829		1.03951
NCGC00249903-01	C[C@@H]1C[C@H]2[C@@H]3CCC4=CC(=O)C=C[C@]4(C)[C@@]3(F)[C@@H](O)C[C@]2(C)[C@@]1(O)C(=O)COC(=O)C5=CC=NC=C5	DEXAMETHASONE ISONICOTINATE	US Approved Rx		1.05506	1.01306	1.06409	1.08561		1.03406	1.07485		1.03945
NCGC00016798-11	OC(=O)\C=C/C(O)=O.CC(C)(C)NC[C@H](O)COC1=NSN=C1N2CCOCC2	TIMOLOL MALEATE	US Approved Rx		0.930021	0.933096	0.959787	0.976732		0.931559	0.968259		1.0394
NCGC00249913-01	C\C(=N\NC(=O)C1=CC=NC=C1)C(O)=O	[NO STEREO] ISONIAZID PYRUVATE	Other		0.913645	0.968569	0.954684	1.00168		0.941107	0.97818		1.03939
NCGC00183011-01	Cl.CN1[C@H]2CC[C@@H]1C[C@@H](C2)NC(=O)N3C(=O)NC4=C3C=CC=C4	[NO STEREO] ITASETRON HYDROCHLORIDE	Possibly Marketed Outside US		0.999968	0.989583	1.02463	1.04328		0.994776	1.03395		1.03938
NCGC00015072-10	Cl.Cl.CCN(CC)CCNC(=O)C1=CC=C(NC(C)=O)C=C1				1.00756	1.02394	1.06075	1.05073		1.01575	1.05574		1.03937
NCGC00253751-01	CCOC(C(=O)OCCN(C)C)(C1=CC=CC=C1)C2=CC=CC=C2	DIMENOXADOL	Clinical		0.892021	0.940789	0.949094	0.955658		0.916405	0.952376		1.03925
NCGC00263455-01	O.Cl.Cl.NC1=C2CCCCC2=NC3=C1CCC3				0.91099	0.936933	0.979212	0.941185		0.923961	0.960198		1.03922
NCGC00253652-01	COC1=CC2=C(C=C1)C(=O)CCC2	6-METHOXY-.ALPHA.-TETRALONE	Other		0.953185	0.975858	1.00646	0.997742		0.964522	1.0021		1.03896
NCGC00179382-03	Cl.CC(CNC1CCCCC1)OC(=O)C2=CC=CC=C2	HEXYLCAINE HYDROCHLORIDE	US Previously Marketed		1.00543	0.983062	1.03597	1.02994		0.994245	1.03295		1.03893
NCGC00185767-01	CO[C@H]1[C@@H](CC(=O)O[C@H](C)CC=CC=C[C@H](O[C@@H]2CC[C@@H]([C@@H](C)O2)N(C)C)[C@H](C)C[C@H](CC=O)[C@@H]1O[C@@H]3O[C@H](C)[C@@H](O[C@H]4C[C@@](C)(O)[C@@H](O)[C@H](C)O4)[C@@H]([C@H]3O)N(C)C)OC(C)=O	[NO STEREO] SPIRAMYCIN II	Possibly Marketed Outside US		0.953719	0.994944	0.985999	1.03853		0.974332	1.01226		1.03893
NCGC00179641-03	Cl.CCC(C)(CN(C)C)OC(=O)C1=CC=CC=C1	AMYLOCAINE HYDROCHLORIDE	US Previously Marketed		0.959016	0.915678	0.987837	0.959757		0.937347	0.973797		1.03889
NCGC00016401-09	NS(=O)(=O)C1=C(C=C2NCNS(=O)(=O)C2=C1)C(F)(F)F	HYDROFLUMETHIAZIDE	US Previously Marketed		0.998247	1.03404	1.06539	1.04574		1.01614	1.05556		1.03879
NCGC00016106-13	COC1=C(OC(F)F)C=CC(=C1)C2=NNC(=O)C=C2	ZARDAVERINE	Possibly Marketed Outside US		0.989852	1.00883	0.994179	1.08181		0.999341	1.03799		1.03868
NCGC00016246-09	Cl.ClC1=CC=C(NC(=N)NC(=N)NCCCCCCNC(=N)NC(=N)NC2=CC=C(Cl)C=C2)C=C1				0.884996	0.924917	0.935508	0.944355		0.904957	0.939932		1.03865
NCGC00091284-03	NC1=CC=CC2=C(N)C=CC=C12	1,5-NAPHTHYLENEDIAMINE	Other		0.975967	0.948037	0.942037	1.05601		0.962002	0.999026		1.03849
NCGC00253734-01	CC1=CC(=O)OC2=C1C=CC(O[C@@H]3SC[C@@H](O)[C@H](O)[C@H]3O)=C2	ODIPARCIL	Clinical		0.95591	0.979662	0.973978	1.03579		0.967786	1.00488		1.03833
NCGC00263539-01	ClC1=CC2=C(CC(=O)N2)C=C1CCN3CCN(CC3)C4=NSC5=C4C=CC=C5	ZIPRASIDONE	US Approved Rx		0.949948	0.931629	0.942108	1.01153		0.940789	0.976818		1.0383
NCGC00016642-04	CC(=O)C1=CC=C2SC3=C(C=CC=C3)N(CCCN4CCC(CCO)CC4)C2=C1	PIPERACETAZINE	US Previously Marketed		0.925874	0.968115	1.00321	0.963027		0.946995	0.983118		1.03815
NCGC00091044-02	ONC(=O)C1=CC=CC=C1	BENZOHYDROXAMIC ACID	Other		0.984027	0.953611	1.001	1.01045		0.968819	1.00572		1.03809
NCGC00253658-01	CN(C)[C@@H](CCOC1=C2C=CC=CC2=CC=C1)C3=CC=CC=C3	DAPOXETINE	Possibly Marketed Outside US		0.867707	0.870735	0.910567	0.893961		0.869221	0.902264		1.03801
NCGC00015715-08	Cl.CNCCC(OC1=C(OC)C=CC=C1)C2=CC=CC=C2	NISOXETINE HYDROCHLORIDE	Clinical		0.892392	0.898822	0.936063	0.923238		0.895607	0.929651		1.03801
NCGC00159469-04	Cl.CNC(C)CC1=C(OC)C=CC=C1	METHOXYPHENAMINE HYDROCHLORIDE	US Previously Marketed		0.94175	0.97166	0.999361	0.986759		0.956705	0.99306		1.038
NCGC00024643-10	CC(C(O)C1=CC=C(O)C=C1)N2CCC(CC3=CC=CC=C3)CC2	IFENPRODIL	Possibly Marketed Outside US		0.825334	0.878747	0.870439	0.898105		0.852041	0.884272		1.03783
NCGC00163919-02	CC(C)OC(=O)C1=CC(=CC(=C1)C(=O)OC(C)C)N(=O)=O	NITROTHAL-ISOPROPYL	Other		0.902226	0.871667	0.924405	0.916566		0.886947	0.920485		1.03781
NCGC00253737-01	CCN1C2=C(N(C)C(\C=C\C3=CC(OC)=C(OC)C=C3)=N2)C(=O)N(CC)C1=O	ISTRADEFYLLINE	US Approved Rx		0.973077	1.00817	1.02488	1.03109		0.990626	1.02799		1.03772
NCGC00167489-03	Cl.Cl.COC1=CC=CC(CCC2=C(OCC(CN(C)C)OC(=O)CCC(O)=O)C=CC=C2)=C1				0.880604	0.851795	0.920221	0.877492		0.8662	0.898857		1.0377
NCGC00094521-05	COC(=O)C1=C(Cl)C(Cl)=C(C(=O)OC)C(Cl)=C1Cl	CHLORTHAL-DIMETHYL	Other		0.970346	0.969226	1.02906	0.983615		0.969786	1.00634		1.03769
NCGC00247731-01	Cl.Cl.CC[C@H]1C[C@@H]2C[C@@H]3[C@H]1[N@](C2)CCC4=C3NC5=C4C=C(OC)C=C5				0.927952	0.855955	0.938514	0.912568		0.891953	0.925541		1.03766
NCGC00016598-02	Cl.Cl.N[C@@H]1C[C@H]1C2=CC=CC=C2				0.920516	0.918703	0.939053	0.969113		0.91961	0.954083		1.03749
NCGC00015889-11	Cl.Cl.OC1=CC=C(C=C1)C2=C(C(=O)C3=CC=C(OCCN4CCCCC4)C=C3)C5=C(S2)C=C(O)C=C5				0.836981	0.912389	0.900666	0.914256		0.874685	0.907461		1.03747
NCGC00016954-10	Cl.Cl.CCCN1CCC[C@@H]2CC3=NNC=C3C[C@@H]12				0.974095	0.972374	1.00761	1.01173		0.973234	1.00967		1.03744
NCGC00095304-05	O=C1OCCN1\N=C\C2=CC=C(O2)N(=O)=O	[NO STEREO] FURAZOLIDONE	US Previously Marketed		1.0426	1.06292	1.09937	1.08494		1.05276	1.09216		1.03742
NCGC00249888-01	C[C@H](CNC(=O)CC[C@]1(C)[C@@H](CC(N)=O)[C@H]2N=C1C(C)=C3N=C(C=C4N=C(C(C)=C5[C@@H](CCC(N)=O)[C@](C)(CC(N)=O)[C@@]2(C)N5[Co+]C#N)[C@@](C)(CC(N)=O)[C@@H]4CCC(N)=O)C(C)(C)[C@@H]3CCC(N)=O)OP([O-])(=O)O[C@@H]6[C@@H](CO)O[C@@H]([C@@H]6O)N7C=NC8=C7C=C(C)C(C)=C8				0.837119	0.88346	0.903668	0.881189		0.86029	0.892428		1.03736
NCGC00015704-09	Cl.Cl.CN(C)CCN(CC1=CC=CS1)C2=NC=CC=C2				0.933968	0.949692	0.937812	1.01604		0.94183	0.976928		1.03727
NCGC00160668-03	NC1=CC=C(C=C1)S(=O)(=O)NC2=CC=CC=C2	SULFABENZ	Clinical		0.93437	0.847819	0.929621	0.91887		0.891094	0.924245		1.0372
NCGC00016069-13	BrC1=C(NC2=NCCN2)C=CC3=NC=CN=C13	BRIMONIDINE	US Approved Rx		1.01447	0.968325	1.04461	1.0119		0.991395	1.02826		1.03718
NCGC00263884-02	CN(C)CCC1=CNC2=C1C=C(C[C@H]3COC(=O)N3)C=C2	ZOLMITRIPTAN	US Approved Rx		1.02076	1.02226	1.06073	1.05821		1.02151	1.05947		1.03716
NCGC00182995-01	CCN1C(NC2=CC=C(OCCN3CCCCC3)C=C2)C4=C(C=CC=C4)C1=O	ETOMIDOLINE	Possibly Marketed Outside US		0.926933	0.90632	0.937458	0.963921		0.916627	0.950689		1.03716
NCGC00016786-15	COC1=C(C\C=C(/C)CCC(O)=O)C(O)=C2C(=O)OCC2=C1C	MYCOPHENOLIC ACID	US Approved Rx		0.971792	0.953949	1.00769	0.989503		0.96287	0.998597		1.0371
NCGC00263447-01	C[C@H]1[C@@H]2CC[C@@]3(C)C=CC(=O)C(C)=C3[C@H]2OC1=O	SANTONIN	US Previously Marketed		0.964305	0.974665	0.978282	1.03226		0.969485	1.00527		1.03691
NCGC00091635-09	COP(=S)(OC)OC1=CC(C)=C(SC)C=C1	FENTHION	Possibly Marketed Outside US		0.782517	0.771062	0.814025	0.796886		0.776789	0.805456		1.0369
NCGC00163843-03	CS(=O)(=O)C1=CC(=C(C=C1)C(=O)C2C(=O)CCCC2=O)N(=O)=O	MESOTRIONE	Other		0.85716	0.888121	0.875085	0.934234		0.87264	0.904659		1.03669
NCGC00016672-04	Cl.CN(C)CCN(CC1=CC=C(Cl)C=C1)C2=NC=CC=C2	CHLOROPYRAMINE HYDROCHLORIDE	Possibly Marketed Outside US		0.906072	0.944528	0.949989	0.968494		0.9253	0.959241		1.03668
NCGC00015236-04	Cl.Cl.CCC1=CC(=CC=C1)N(C)C(=N)NC2=C3C=CC=CC3=CC=C2				0.77853	0.851737	0.851086	0.838979		0.815133	0.845033		1.03668
NCGC00183837-01	FC1=CC=C(C=C1)N2CCN(CCCC(=O)NC3C4=C(CSC5=C3C=CC=C5)C=CC=C4)CC2	MONATEPIL	Clinical		0.947365	0.905064	0.973779	0.946338		0.926215	0.960059		1.03654
NCGC00249923-01	CC(C)(OC1=CC=C(Cl)C=C1)C(=O)OCCCOC(=O)C(C)(C)OC2=CC=C(Cl)C=C2	SIMFIBRATE	Possibly Marketed Outside US		0.968999	0.937226	0.983556	0.992099		0.953112	0.987828		1.03642
NCGC00183844-01	N[C@H]1CN(CC12CC2)C3=C(Cl)C4=C(C=C3F)C(=O)C(=CN4C5C[C@H]5F)C(O)=O	[NO STEREO] SITAFLOXACIN ANHYDROUS	Possibly Marketed Outside US		0.994883	1.01067	1.04409	1.03342		1.00278	1.03875		1.03587
NCGC00160613-02	OC(=O)[C@@H]1CCC(=O)N1	PIDOLIC ACID	Possibly Marketed Outside US		0.970668	0.951516	1.00029	0.990349		0.961092	0.99532		1.03561
NCGC00179424-04	Cl.O=C1OC(CN2CCOCC2)CN1\N=C\C3=CC=C(O3)N(=O)=O	FURALTADONE HYDROCHLORIDE	US Previously Marketed		0.879113	0.863502	0.931796	0.872789		0.871308	0.902293		1.03556
NCGC00016064-12	CC(C)(C)C1=CC=C(C=C1)C(O)CCCN2CCC(CC2)C(O)(C3=CC=CC=C3)C4=CC=CC=C4	TERFENADINE	US Previously Marketed		0.917042	0.958024	0.986885	0.954705		0.937533	0.970795		1.03548
NCGC00262539-03	C[C@H]1C(=O)O[C@@H]2CCN3CC=C(COC(=O)[C@](C)(O)[C@]1(C)O)[C@H]23	MONOCROTALINE	Other		0.982139	0.975011	0.970461	1.05587		0.978575	1.01317		1.03535
NCGC00262953-01	COC(=O)NC1=NC2=C(N1)C=CC(=C2)C(=O)C3CC3	CYCLOBENDAZOLE	Possibly Marketed Outside US		0.919427	0.905697	0.944074	0.945401		0.912562	0.944737		1.03526
NCGC00091163-03	CC(C)C(C)(C)C(C)(C)C(C)(C)S	TERT-DODECYLMERCAPTAN	Other		0.880955	0.926001	0.938721	0.931928		0.903478	0.935325		1.03525
NCGC00249926-01	C[C@H]1CCC[C@@H](C)N1CCCC(O)(C2=CC=CC=C2)C3=NC=CC=C3	[NO STEREO] PIRMENOL	Possibly Marketed Outside US		0.942624	0.983899	0.999057	0.995321		0.963261	0.997189		1.03522
NCGC00166158-02	CCOP(=S)(OCC)O\N=C(/C#N)C1=CC=CC=C1	[NO STEREO] PHOXIM, (E)-|[NO STEREO] PHOXIM	Other		0.447073	0.434002	0.450418	0.461601		0.440537	0.456009		1.03512
NCGC00095748-04	CCCCCCCCCCCCCCCCCCOCC(O)CO	BATILOL	Possibly Marketed Outside US		1.00884	0.983619	1.03772	1.0246		0.996228	1.03116		1.03507
NCGC00022735-06	C[C@H]1C[C@H]2[C@@H]3CC[C@](O)(C(=O)CO)[C@@]3(C)C[C@H](O)[C@@H]2[C@@]4(C)C=CC(=O)C=C14	METHYLPREDNISOLONE	US Approved Rx		0.995661	1.11064	1.07203	1.10766		1.05315	1.08984		1.03484
NCGC00182707-03	Cl.CCC1(CC2=C(C1)C=CC=C2)C3=CNC=N3	ATIPAMEZOLE HYDROCHLORIDE	Possibly Marketed Outside US		0.917922	0.901079	0.951473	0.930871		0.9095	0.941172		1.03482
NCGC00090885-03	NC1=C(N)C=CC=C1	O-PHENYLENEDIAMINE	Other		0.865014	0.87019	0.921945	0.873563		0.867602	0.897754		1.03475
NCGC00094819-07	CCCCC(CC)CN1CN(CC(CC)CCCC)CC(C)(N)C1	HEXETIDINE	US Previously Marketed		0.960395	0.933101	0.940296	1.01883		0.946748	0.979561		1.03466
NCGC00179367-03	COCC(=O)NC1=C(I)C(C(=O)N(C)CC(O)CO)=C(I)C(C(=O)NCC(O)CO)=C1I	IOPROMIDE	US Approved Rx		1.03674	1.00356	1.03674	1.07414		1.02015	1.05544		1.03459
NCGC00095074-05	OCCSCCO	THIODIGLYCOL	Clinical		0.960775	0.989396	1.0067	1.01077		0.975085	1.00873		1.03451
NCGC00166140-02	Cl.Cl.CC1=C(O)C(CO)=C(CSSCC2=C(CO)C(O)=C(C)N=C2)C=N1				0.908848	0.904442	0.960007	0.915389		0.906645	0.937698		1.03425
NCGC00263548-01	OS(O)(=O)=O.OS(O)(=O)=O.CC[C@]1(O)C[C@@H]2C[N@](C1)CCC3=C(NC4=C3C=CC=C4)[C@@](C2)(C(=O)OC)C5=C(OC)C=C6N(C)[C@@H]7[C@]8(CCN9CC=C[C@](CC)([C@@H]89)[C@@H](OC(C)=O)[C@]7(O)C(=O)OC)C6=C5				0.92749	0.877376	0.905204	0.961446		0.902433	0.933325		1.03423
NCGC00186465-04	Cl.NC1(CCC1)C2=CC=C(C=C2)C3=C(C=C4C5=NNC(=O)N5C=CC4=N3)C6=CC=CC=C6	MK-2206	Clinical		0.881865	0.873438	0.894784	0.920516		0.877651	0.90765		1.03418
NCGC00262942-01	Cl.Cl.CCC(CN)=C(C1=CC=CC=C1)C2=CC=CC=C2				0.747929	0.844795	0.834018	0.813142		0.796362	0.82358		1.03418
NCGC00274073-01	NC(=O)N[C@@H](CCC(O)=O)C(O)=O	CARGLUMIC ACID	US Approved Rx		0.939072	1.01596	0.990922	1.03083		0.977514	1.01088		1.03413
NCGC00023373-03	CCC(=O)O[C@@]1([C@@H](C)C[C@H]2[C@@H]3CCC4=CC(=O)C=C[C@]4(C)[C@@]3(F)[C@@H](O)C[C@]12C)C(=O)CCl	CLOBETASOL PROPIONATE	US Approved Rx		0.97254	0.999311	0.981739	1.05737		0.985926	1.01956		1.03411
NCGC00090731-08	OCCOC1=CC=CC=C1	PHENOXYETHANOL	Possibly Marketed Outside US		0.96768	0.974866	1.00718	1.00149		0.971273	1.00433		1.03404
NCGC00164164-02	CN1C(=O)C2=C(C=CC=C2)C1=O	N-METHYLPHTHALIMIDE	Other		0.986638	0.99616	0.996448	1.05349		0.991399	1.02497		1.03386
NCGC00096122-05	OC[C@H]1O[C@H]([C@H](O)[C@@H]1O)N2C=NC3=C(S)N=CN=C23	THIOINOSINE	Clinical		0.990915	0.999584	1.03609	1.0218		0.995249	1.02895		1.03386
NCGC00262961-01	CCOC(=O)C1=CC(=O)C2=C(OCC(COC3=CC=CC4=C3C(=O)C=C(O4)C(=O)OCC)OC(=O)[C@@H](N)CCCCN)C=CC=C2O1	CROMOGLICATE LISETIL	Possibly Marketed Outside US		0.966315	0.983051	0.99136	1.024		0.974683	1.00768		1.03385
NCGC00091657-02	CCOCCOC(C)=O	2-ETHOXYETHYL ACETATE	Other		0.94892	0.952335	0.996888	0.968706		0.950627	0.982797		1.03384
NCGC00261977-01	O=N(=O)C1=CN=CN1CCN2CCOCC2	NIMORAZOLE	Possibly Marketed Outside US		0.975383	1.00911	1.01811	1.03343		0.992244	1.02577		1.03379
NCGC00249935-01	CN(C)C(=O)CN(C(C)=O)C1=CC=CC=C1	PHENYLACETYLGLYCINE DIMETHYLAMIDE	Possibly Marketed Outside US		1.02603	1.02093	1.07723	1.03868		1.02348	1.05795		1.03368
NCGC00264046-02	N[C@@H](CCC(=O)N[C@@H](CS)C(=O)NCC(O)=O)C(O)=O	GLUTATHIONE	US Unapproved Medicine		0.889642	0.971429	0.980989	0.942656		0.930536	0.961823		1.03362
NCGC00015611-18	CCN(CC)CC(=O)NC1=C(C)C=CC=C1C	LIDOCAINE	US Approved OTC		0.955709	0.997073	1.00081	1.01759		0.976391	1.0092		1.0336
NCGC00160547-02	C(CN1CCOCC1)CC2=CC=C(COC3=CC=CC=C3)C=C2	FOMOCAINE	Possibly Marketed Outside US		0.836588	0.94948	0.931236	0.914798		0.893034	0.923017		1.03357
NCGC00018123-07	[Cl-].[Cl-].CC(=O)OCC[N+](C)(C)C				0.952882	0.957782	1.00692	0.967833		0.955332	0.987377		1.03354
NCGC00166218-02	O=C(NC1=CC=C(C=C1)N(=O)=O)NC2=CC=C(C=C2)N(=O)=O	4,4'-DINITROCARBANILIDE	Possibly Marketed Outside US		0.928646	1.0158	1.01738	0.992262		0.972222	1.00482		1.03353
NCGC00015529-15	CC(C)CC1=CC=C(C=C1)C(C)C(O)=O	IBUPROFEN	US Approved Rx		0.97728	0.904285	0.970948	0.973685		0.940782	0.972316		1.03352
NCGC00091499-05	CCCCC(CC)COC(=O)C1=C(C=CC=C1)C(=O)OCC(CC)CCCC	DIETHYLHEXYL PHTHALATE	Clinical		0.966702	0.936218	0.979444	0.987233		0.95146	0.983339		1.03351
NCGC00163778-09	OS(O)(=O)=O.ClC1=CC(Cl)=C(C=C1)C(CN2C=CN=C2)OCC=C	ENILCONAZOLE SULFATE	Possibly Marketed Outside US		0.784664	0.805682	0.80201	0.841561		0.795173	0.821786		1.03347
NCGC00021301-06	CC1(C)O[C@@H]2C[C@H]3[C@@H]4C[C@H](F)C5=CC(=O)C=C[C@]5(C)[C@@]4(F)[C@@H](O)C[C@]3(C)[C@@]2(O1)C(=O)CO	FLUOCINOLONE ACETONIDE	US Approved Rx		0.957929	0.955775	1.0045	0.973117		0.956852	0.988809		1.0334
NCGC00247355-02	OC(=O)CC(O)(CC(O)=O)C(O)=O.OC(=O)CC(O)(CC(O)=O)C(O)=O.CCC(=O)N(C1=CC=CC=C1)C2(COC)CCN(CCC3=CC=CS3)CC2				0.866986	0.815857	0.872919	0.86601		0.841421	0.869465		1.03333
NCGC00164530-03	CCNC(=O)\C=C\C1=CC(Br)=CC=C1	CINROMIDE	Possibly Marketed Outside US		0.907523	0.975617	0.981989	0.963716		0.94157	0.972852		1.03322
NCGC00091759-02	ClC1=CC(Cl)=C(Cl)C(=C1Cl)N(=O)=O	TECNAZENE	Other		0.921445	0.994799	0.986725	0.992887		0.958122	0.989806		1.03307
NCGC00015947-08	CN\C(NC#N)=N/C1=CC=C(C=C1)C2=NNC(=O)CC2C	SIGUAZODAN	Clinical		1.00521	0.971012	1.0091	1.03223		0.988111	1.02066		1.03294
NCGC00093588-04	NC1=C2N=CN([C@@H]3O[C@@H]4COP(O)(=O)O[C@H]4[C@H]3O)C2=NC=N1	ADENOSINE CYCLIC PHOSPHATE	Clinical		0.952143	0.96198	0.989302	0.987781		0.957062	0.988541		1.03289
NCGC00014711-14	OC(=O)CCC1=NC(=C(O1)C2=CC=CC=C2)C3=CC=CC=C3	OXAPROZIN	US Approved Rx		0.978837	0.98735	1.02223	1.00848		0.983093	1.01536		1.03282
NCGC00015955-16	CC(C)(C)NCC(O)C1=CC(CO)=C(O)C=C1	ALBUTEROL	US Approved Rx		0.992785	0.980787	1.0008	1.03738		0.986786	1.01909		1.03274
NCGC00018249-05	CCOC1=CC2=C(C=C1)N=C(S2)S(N)(=O)=O	ETHOXZOLAMIDE	US Previously Marketed		0.935243	0.947598	0.968728	0.975462		0.94142	0.972095		1.03258
NCGC00090814-07	OC1=CC=C(Cl)C=C1	PARACHLOROPHENOL	Possibly Marketed Outside US		0.958894	0.931058	0.968113	0.983404		0.944976	0.975758		1.03257
NCGC00249897-01	CC1=C2O[Hg]C2=C(C=C1)N(=O)=O	NITROMERSOL	US Previously Marketed		0.424431	0.410522	0.43544	0.4267		0.417476	0.43107		1.03256
NCGC00241097-03	COC1=CC2=C(N=CN=C2C=C1OCCCN3CCCCC3)N4CCN(CC4)C(=O)NC5=CC=C(OC(C)C)C=C5	TANDUTINIB	Clinical		0.95634	0.971654	1.02141	0.969269		0.963997	0.995341		1.03251
NCGC00160475-02	OC1=C(\C=N\CC2=CC=CC=C2)C=CC=C1	NORLETIMOL	Clinical		0.935309	0.973222	0.98392	0.986364		0.954265	0.985142		1.03236
NCGC00016490-12	OC(=O)C1=C(NC2=CC(=CC=C2)C(F)(F)F)C=CC=C1	FLUFENAMIC ACID	Possibly Marketed Outside US		0.903382	0.925674	0.931791	0.956374		0.914528	0.944082		1.03232
NCGC00016623-05	Cl.Cl.NC(=N)NC(=N)N1CCOCC1				1.0177	1.02263	1.00798	1.09826		1.02016	1.05312		1.03231
NCGC00015659-14	Cl.Cl.CC(N)COC1=C(C)C=CC=C1C				0.899852	0.881462	0.91569	0.923048		0.890657	0.919369		1.03224
NCGC00179541-03	Cl.CC(C)(C)NCC(O)COC1=C2CCC(=O)NC2=CC=C1	CARTEOLOL HYDROCHLORIDE	US Approved Rx		0.931315	1.04	1.03351	1.00127		0.985657	1.01739		1.0322
NCGC00091019-08	C[C@H]1C[C@H]2[C@@H]3CCC4=CC(=O)C=C[C@]4(C)[C@@]3(F)[C@@H](O)C[C@]2(C)[C@@]1(O)C(=O)CO	BETAMETHASONE	US Approved Rx		1.04859	0.964074	1.06383	1.01352		1.00633	1.03868		1.03214
NCGC00014925-06	Cl.CC[C@@]1(O)C(=O)OCC2=C1C=C3N(CC4=C3N=C5C=CC(O)=C(CN(C)C)C5=C4)C2=O	TOPOTECAN HYDROCHLORIDE	US Approved Rx		0.933742	0.97215	1.01568	0.951413		0.952946	0.983548		1.03211
NCGC00166243-03	CC1=CC=C(O)C(=C1)N2N=C3C=CC=CC3=N2	DROMETRIZOLE	Possibly Marketed Outside US		1.01939	1.00227	1.00456	1.08198		1.01083	1.04327		1.03209
NCGC00015007-14	CC(C)NC[C@@H](O)COC1=CC=C(CC(N)=O)C=C1	ATENOLOL, (+)-	Other		0.89357	0.943801	0.957827	0.938497		0.918685	0.948162		1.03209
NCGC00247690-01	Cl.Cl.CCC1=CC(OC)=C(C[C@H](C)N)C=C1OC				0.887835	0.838235	0.878358	0.90281		0.863035	0.890584		1.03192
NCGC00181341-02	OC(=O)\C=C\C(O)=O.OC(=O)\C=C\C(O)=O.OC(=O)\C=C/C(O)=O.CCOCCN1C(=NC2=C1C=CC=C2)N3CCCN(C)CC3				0.938211	0.915233	0.972368	0.940143		0.926722	0.956256		1.03187
NCGC00183007-01	CCCCCOC1=C(OCC)C=C(C=C1)C2SC(=O)NC2=O	RISARESTAT	Possibly Marketed Outside US		0.961055	0.908841	0.961231	0.968146		0.934948	0.964688		1.03181
NCGC00253576-01	CCC(=O)O[C@@]1([C@@H](C)C[C@H]2[C@@H]3CCC4=CC(=O)C=C[C@]4(C)C3(F)[C@@H](O)C[C@]12C)C(=O)COC	[NO STEREO] AMELOMETASONE	Clinical		0.995869	0.989282	1.02342	1.0247		0.992575	1.02406		1.03172
NCGC00024714-11	Cl.CC1=CC=C(C=C1)C(=C/CN2CCCC2)\C3=NC=CC=C3	TRIPROLIDINE HYDROCHLORIDE ANHYDROUS	US Approved OTC		0.927493	0.928418	0.943592	0.971005		0.927956	0.957298		1.03162
NCGC00024427-05	Cl.OC1=C2O[C@H]3C(=O)CC[C@@]4(O)[C@H]5CC(C=C1)=C2[C@@]34CCN5CC6CC6	NALTREXONE HYDROCHLORIDE	US Approved Rx		0.908815	1.04975	1.01892	1.00152		0.979283	1.01022		1.03159
NCGC00261975-01	[Br-].OC(=O)CCCC[P+](C1=CC=CC=C1)(C2=CC=CC=C2)C3=CC=CC=C3				0.982679	0.978187	1.01034	1.01218		0.980433	1.01126		1.03144
NCGC00021925-03	CC(=O)OCC(=O)[C@@]1(O)CC[C@H]2[C@@H]3CCC4=CC(=O)C=C[C@]4(C)[C@H]3[C@@H](O)C[C@]12C	[NO STEREO] PREDNISOLONE ACETATE	US Approved Rx		1.02562	0.937039	1.0143	1.01007		0.981328	1.01218		1.03144
NCGC00181782-03	FC1=CC=C(C=C1)N2C=C(C3CCN(CCN4CCNC4=O)CC3)C5=C2C=CC(Cl)=C5	SERTINDOLE	Possibly Marketed Outside US		0.741365	0.761747	0.80401	0.746317		0.751556	0.775164		1.03141
NCGC00024512-07	N[C@@H](COP(O)(O)=O)C(O)=O	DEXFOSFOSERINE	Clinical		0.932916	0.965732	0.991696	0.966578		0.949324	0.979137		1.0314
NCGC00263521-01	CC(=O)OCC(=O)[C@@]12N=C(C)O[C@@H]1C[C@H]3[C@@H]4CCC5=CC(=O)C=C[C@]5(C)[C@H]4[C@@H](O)C[C@]23C	[NO STEREO] DEFLAZACORT	US Approved Rx		1.00693	1.03319	1.0485	1.05568		1.02006	1.05209		1.0314
NCGC00163927-04	OC(=O)COC1=C(Cl)C=C(Cl)C(Cl)=N1	TRICLOPYR	Other		0.948182	0.972712	1.0148	0.966299		0.960447	0.990551		1.03134
NCGC00160373-02	NC1=CC=C(C=C1)C(=O)NC2=C(N)C=CC=C2	DINALINE	Clinical		0.995462	1.04359	1.07985	1.02302		1.01953	1.05144		1.0313
NCGC00090766-07	C[C@]12CC(=O)[C@H]3[C@@H](CCC4=CC(=O)C=C[C@]34C)[C@@H]1CC[C@]2(O)C(=O)CO	PREDNISONE	US Approved Rx		0.999315	1.02653	1.04806	1.041		1.01292	1.04453		1.03121
NCGC00164539-02	ClC1=CC=C2SC3=C(C=CC=C3)N(C(=O)CCN4CCN5CCCC5C4)C2=C1	AZACLORZINE	Possibly Marketed Outside US		0.927843	0.895849	0.946187	0.934399		0.911846	0.940293		1.0312
NCGC00262959-01	OC1=C(C2CC(CC3=C2C=CC=C3)C4=CC=C(C=C4)C5=CC=C(Br)C=C5)C(=O)SC6=C1C=CC=C6	[NO STEREO] DIFETHIALONE, TRANS-|[NO STEREO] DIFETHIALONE, CIS-	Other		0.315892	0.285712	0.314909	0.305357		0.300802	0.310133		1.03102
NCGC00179312-03	NS(=O)(=O)C1=C(Cl)C=C2NC(CC3CCCC3)NS(=O)(=O)C2=C1	CYCLOPENTHIAZIDE, (-)-|CYCLOPENTHIAZIDE, (+)-|CYCLOPENTHIAZIDE	Possibly Marketed Outside US		0.982136	0.954493	0.992933	1.00367		0.968315	0.998303		1.03097
NCGC00025132-04	CC1(C)OC2=C(C=C(C=C2)C#N)[C@H]([C@@H]1O)N3CCCC3=O	CROMAKALIM|LEVCROMAKALIM	Clinical		0.99271	0.960265	0.998464	1.01494		0.976488	1.0067		1.03094
NCGC00015786-16	CC(C)NCC(O)COC1=CC=CC2=C1C=CN2	PINDOLOL	US Approved Rx		0.949462	0.972471	0.954745	1.02664		0.960966	0.990691		1.03093
NCGC00095152-09	Cl.Cl.COC1=CC2=NC(=NC(N)=C2C=C1OC)N(C)CCCNC(=O)C3CCCO3				0.858147	0.917336	0.902973	0.92724		0.887741	0.915106		1.03083
NCGC00094981-07	O=C(OCC1=CC=CC=C1)C2=CC=CC=C2	BENZYL BENZOATE	US Previously Marketed		1.00077	0.936929	0.975956	1.02137		0.968851	0.998661		1.03077
NCGC00164624-02	CC(C)(C)C(=O)OCOP(=O)(COCCN1C=NC2=C1N=CN=C2N)OCOC(=O)C(C)(C)C	ADEFOVIR DIPIVOXIL	US Approved Rx		1.04116	0.978685	1.01911	1.06274		1.00992	1.04093		1.0307
NCGC00247726-01	OC(=O)\C=C\C(O)=O.OC(=O)\C=C/C(O)=O.CN(C)CCC1=CNC2=C1C=CC=C2				1.03764	0.979694	1.04372	1.03553		1.00867	1.03962		1.03069
NCGC00015279-08	Cl.Cl.CN(C)CCOC(=O)COC1=CC=C(Cl)C=C1				0.924335	0.969567	0.981408	0.970422		0.946951	0.975915		1.03059
NCGC00016853-06	COC1=CC2=C(C=C1)C=C(CCC(C)=O)C=C2	NABUMETONE	US Approved Rx		0.889574	0.949707	0.958237	0.937263		0.91964	0.94775		1.03057
NCGC00015957-06	OC(=O)\C=C/C(O)=O.OC(=O)\C=C/C(O)=O.OC(=O)\C=C/C(O)=O.C(CNC1=NC2=C(S1)C=CC=C2)COC3=CC=CC(CN4CCCCC4)=C3				0.78113	0.850412	0.855284	0.825868		0.815771	0.840576		1.03041
NCGC00182550-02	Cl.C[C@H]1CNCCC2=CC=C(Cl)C=C12	LORCASERIN HYDROCHLORIDE ANHYDROUS	US Previously Marketed		0.807554	0.886688	0.865333	0.880129		0.847121	0.872731		1.03023
NCGC00016668-06	OC(=O)C1=C(OP(O)(O)=O)C=CC=C1	FOSFOSAL	Clinical		0.985039	0.965373	0.982907	1.02612		0.975206	1.00451		1.03005
NCGC00015340-14	Cl.Cl.CNCCCN1C2=C(CCC3=C1C=CC=C3)C=CC=C2				0.79972	0.909136	0.910225	0.849826		0.854428	0.880025		1.02996
NCGC00262967-01	CCC1=CC2=CC(OC)=C(OC)C=C2C(CC3=CC=CC=C3)=N1	MOXAVERINE	Possibly Marketed Outside US		0.906754	0.931936	0.960354	0.933066		0.919345	0.94671		1.02977
NCGC00167523-03	COC1=CC(C)=C(CC2=C(N)N=C(N)N=C2)C=C1OC	ORMETOPRIM	Possibly Marketed Outside US		0.903883	0.945322	0.953844	0.950378		0.924602	0.952111		1.02975
NCGC00024599-04	Cl.CN(C)CCCSC1=C(NC(=O)\C=C\C2=CC=CC=C2)C=CC=C1	CINANSERIN HYDROCHLORIDE	Clinical		0.866115	0.892548	0.956303	0.854669		0.879332	0.905486		1.02974
NCGC00166238-02	O=C(CN1C=CN=C1N(=O)=O)NCC2=CC=CC=C2	BENZNIDAZOLE	US Approved Rx		0.812331	0.850554	0.88014	0.832203		0.831442	0.856172		1.02974
NCGC00016640-06	Cl.Cl.CCOC(=O)NNC1=C2C=CC=CC2=CN=N1				0.972732	0.970604	1.00666	0.994397		0.971668	1.00053		1.0297
NCGC00183016-01	CO\N=C(\C(=O)N[C@H]1[C@H]2SCC(CN3N=NC(C)=N3)=C(N2C1=O)C(O)=O)C4=CSC(N)=N4	[NO STEREO] CEFTERAM	Possibly Marketed Outside US		0.91186	0.974006	1.02785	0.914023		0.942933	0.970939		1.0297
NCGC00262922-01	ClC1=CC=C(C=C1)C2CC(=O)NC(=O)C2				0.980138	0.900356	0.963916	0.972358		0.940247	0.968137		1.02966
NCGC00017352-24	OC1=CC=C(\C=C\C2=CC(O)=CC(O)=C2)C=C1	RESVERATROL	US Unapproved Medicine		0.91077	0.978797	0.968653	0.976927		0.944784	0.97279		1.02964
NCGC00160563-02	CCOC(=O)NC(O)C(Cl)(Cl)Cl	CARBOCLORAL	Clinical		0.96259	0.976769	0.965024	1.03181		0.96968	0.998417		1.02964
NCGC00024667-14	O.O.O.C[C@](N)(CC1=CC=C(O)C(O)=C1)C(O)=O.C[C@](N)(CC2=CC(O)=C(O)C=C2)C(O)=O	METHYLDOPA	US Approved Rx		0.905393	0.887962	0.904752	0.941555		0.896678	0.923153		1.02953
NCGC00179475-03	CC1(C)O[C@@H]2C[C@H]3[C@@H]4CCC5=CC(=O)CC[C@]5(C)[C@@]4(F)[C@@H](O)C[C@]3(C)[C@@]2(O1)C(=O)CCl	HALCINONIDE	US Approved Rx		1.02633	1.05125	1.0961	1.04261		1.03879	1.06936		1.02943
NCGC00263878-02	[Na+].CN1C(C(=O)NC2=NC=C(C)S2)=C(O)C3=C(C=CC=C3)S1(=O)=O				0.763219	0.73936	0.788623	0.758121		0.751289	0.773372		1.02939
NCGC00016278-10	CC1=CC=CC(NC2=C(C=CC=C2)C(O)=O)=C1C	MEFENAMIC ACID	US Approved Rx		0.971562	1.04294	1.02511	1.04844		1.00725	1.03678		1.02931
NCGC00161393-04	Cl.CCN1CCC[C@H]1CNC(=O)C2=C(OC)C(Cl)=CC(CC)=C2O				0.933248	0.89476	0.933972	0.947275		0.914004	0.940623		1.02912
NCGC00159423-03	CC(C)CCC[C@@H](C)CCC[C@@H](C)CCC\C(C)=C\CC1=C(C)C(=O)C2=C(C=CC=C2)C1=O	PHYTONADIONE, (E)-	US Approved Rx		0.923091	0.945691	0.976062	0.946921		0.934391	0.961492		1.029
NCGC00261974-01	CC(N(C)C)C(=O)C1=CC=CC=C1	METAMFEPRAMONE	Clinical		0.934743	0.963259	0.980281	0.972652		0.949001	0.976466		1.02894
NCGC00181111-02	CC1(C)CCC(C)(C)C2=C1C=CC(NC(=O)C3=CC=C(C=C3)C(O)=O)=C2	TAMIBAROTENE	Possibly Marketed Outside US		0.902593	0.876795	0.891804	0.938819		0.889694	0.915312		1.02879
NCGC00253679-01	FC1=C(CBr)C=CC(Br)=C1	4-BROMO-2-FLUOROBENZYL BROMIDE	Other		0.967462	0.913	0.977956	0.956634		0.940231	0.967295		1.02878
NCGC00091261-03	NC1=CC(=C(O)C=C1)N(=O)=O	4-AMINO-2-NITROPHENOL	Other		0.788136	0.762677	0.800444	0.794841		0.775406	0.797643		1.02868
NCGC00095161-05	OC(=O)C(CC1=CC(=O)NC2=C1C=CC=C2)NC(=O)C3=CC=C(Cl)C=C3	REBAMIPIDE	Possibly Marketed Outside US		0.877457	1.01916	0.978255	0.972545		0.94831	0.9754		1.02857
NCGC00016855-10	COC(=O)NC1=NC2=C(N1)C=CC(SC3=CC=CC=C3)=C2	FENBENDAZOLE	Possibly Marketed Outside US		0.884032	0.952267	0.924187	0.964257		0.91815	0.944222		1.0284
NCGC00091205-03	CC1=CC=CC(=C1N(=O)=O)N(=O)=O	2,3-DINITROTOLUENE	Other		0.909873	0.973477	1.0104	0.926306		0.941675	0.968354		1.02833
NCGC00262575-02	CC(=O)O[C@@]1(CC[C@H]2[C@@H]3C=C(Cl)C4=CC(=O)[C@@H]5C[C@@H]5[C@]4(C)[C@H]3CC[C@]12C)C(C)=O	CYPROTERONE ACETATE	Possibly Marketed Outside US		0.78215	0.830383	0.817889	0.840295		0.806267	0.829092		1.02831
NCGC00094989-04	OC(=O)C1=CC(=O)C2=C(O1)C=CC=C2	CHROMOCARB	Clinical		0.910974	0.936156	0.961879	0.937532		0.923565	0.949705		1.0283
NCGC00263655-01	C\C=C1\[C@@H]2CC3=C(C=CC(=O)N3)[C@@]1(N)CC(C)=C2	[NO STEREO] HUPERZINE A	Possibly Marketed Outside US		1.01439	0.956142	1.01256	1.01371		0.985265	1.01314		1.02829
NCGC00263572-01	OC(=O)C1=CC=C(C=C1)N2N=C(N=C2C3=C(O)C=CC=C3)C4=C(O)C=CC=C4	DEFERASIROX	US Approved Rx		0.877637	0.905722	0.906228	0.927421		0.89168	0.916824		1.0282
NCGC00161634-06	C[C@@H]1CC[C@H]2[C@@H](C)C(=O)O[C@@H]3O[C@@]4(C)CC[C@@H]1C23OO4	[NO STEREO] ARTEMISININ	Possibly Marketed Outside US		0.8972	0.859715	0.904739	0.901677		0.878457	0.903208		1.02817
NCGC00179341-04	Cl.CN1C2=C(C3=C1C=CC=C3)C(=O)C(CN4C=CN=C4C)CC2	ONDANSETRON HYDROCHLORIDE ANHYDROUS	US Approved Rx		0.919664	0.923424	0.915995	0.978982		0.921544	0.947489		1.02815
NCGC00182060-03	Cl.Cl.COC1=CC=CC(=C1)C(=O)CCN[C@@H](C)[C@H](O)C2=CC=CC=C2				0.964546	0.990036	1.00457	1.00474		0.977291	1.00465		1.028
NCGC00163736-04	ClC1=CC=C(CN2CCN\C2=N/N(=O)=O)C=N1	IMIDACLOPRID	Possibly Marketed Outside US		0.954138	0.957889	0.964104	1.00097		0.956014	0.982536		1.02774
NCGC00090756-12	CC(=O)OC\C=C(C)\C=C\C=C(/C)C=CC1=C(C)CCCC1(C)C	VITAMIN A ACETATE	US Approved Rx		0.938351	0.933268	0.93078	0.992714		0.935809	0.961747		1.02772
NCGC00167441-02	CCCN[C@H]1CCC2=C(C1)SC(N)=N2	PRAMIPEXOLE	US Approved Rx		0.971179	0.953585	0.999356	0.978744		0.962382	0.98905		1.02771
NCGC00016221-06	Cl.Cl.CCN(CC)CCOC(=O)C(C1=CC=CC=C1)C2=CC=CC=C2				0.992939	1.03491	1.02437	1.05961		1.01392	1.04199		1.02768
NCGC00016542-06	C[C@H](N)[C@H](O)C1=CC(O)=C(O)C=C1	NORDEFRIN|LEVONORDEFRIN	Possibly Marketed Outside US		0.860908	0.916097	0.936899	0.889194		0.888503	0.913047		1.02762
NCGC00016825-06	Cl.ClC1=CC=C(OCC(=O)N2CCN(CC3=CC4=C(OCO4)C=C3)CC2)C=C1	FIPEXIDE HYDROCHLORIDE	Possibly Marketed Outside US		0.941692	0.936389	0.992667	0.937135		0.939041	0.964901		1.02754
NCGC00016570-06	OS(O)(=O)=O.OS(O)(=O)=O.CNC(C)(C)CC1=CC=CC=C1.CNC(C)(C)CC2=CC=CC=C2				0.95922	0.958401	1.00312	0.967168		0.95881	0.985145		1.02747
NCGC00178043-05	Cl.Cl.CC(N)CCCC(C)(C)O				1.02836	0.964467	0.992854	1.05449		0.996415	1.02367		1.02735
NCGC00160678-03	OC(=O)C(O)=O.O=C(CN1CCN(CC2=CC3=C(OCO3)C=C2)CC1)N4C5=C(SC6=C4C=CC=C6)C=CC=C5				0.920345	0.91555	0.936338	0.949617		0.917948	0.942977		1.02727
NCGC00159343-05	Cl.COC1=CC(=CC=C1)[C@@]2(O)CCCC[C@@H]2CN(C)C	TRAMADOL HYDROCHLORIDE	US Approved Rx		0.948088	0.968391	1.00127	0.967383		0.95824	0.984325		1.02722
NCGC00164515-02	CCS(=O)(=O)C(C)(C)S(=O)(=O)CC	SULFONMETHANE	US Previously Marketed		0.983806	0.950705	1.00537	0.981766		0.967256	0.993569		1.0272
NCGC00167531-02	OC(C(O)C(O)=O)C(O)=O.O[C@@H]([C@H](O)C(O)=O)C(O)=O.CCN(C)C(=O)OC1=CC=CC(=C1)[C@H](C)N(C)C				0.928788	0.893011	0.908716	0.962481		0.910899	0.935598		1.02711
NCGC00163724-03	COC1=NN(CSP(=S)(OC)OC)C(=O)S1	METHIDATHION	Other		0.859844	0.828355	0.886893	0.847028		0.8441	0.86696		1.02708
NCGC00263547-01	NC1=NC2=C(N(CC=C)C(=O)N2[C@@H]3O[C@H](CO)[C@@H](O)[C@H]3O)C(=O)N1	LOXORIBINE	Clinical		0.974033	0.953995	0.980738	0.999484		0.964014	0.990111		1.02707
NCGC00015846-15	CCCCC1C(=O)N(N(C1=O)C2=CC=CC=C2)C3=CC=CC=C3	PHENYLBUTAZONE	US Previously Marketed		0.473883	0.467735	0.472843	0.494252		0.470809	0.483548		1.02706
NCGC00024772-02	[Cl-].[Cl-].NC1=C[N+](=NO1)N2CCOCC2				0.985275	0.997079	1.03502	1.00088		0.991177	1.01795		1.02701
NCGC00092384-03	CN1CC(=O)N=C1NC(=O)NC2=CC(Cl)=CC=C2	FENOBAM ANHYDROUS	Clinical		0.85243	0.852853	0.870937	0.880305		0.852642	0.875621		1.02695
NCGC00015156-15	Cl.NCC(CC(O)=O)C1=CC=C(Cl)C=C1	BACLOFEN HYDROCHLORIDE	US Approved Rx		0.961219	0.989387	0.995622	1.00752		0.975303	1.00157		1.02693
NCGC00022001-13	COC1=CC(=CC(OC)=C1OC)[C@H]2[C@@H]3[C@H](COC3=O)[C@@H](O)C4=C2C=C5OCOC5=C4	PODOFILOX	US Approved Rx		0.958849	0.964724	0.999182	0.976164		0.961786	0.987673		1.02692
NCGC00263922-02	Br.Br.NC(=O)C([C@@H]1CCN(CCC2=CC=C3OCCC3=C2)C1)(C4=CC=CC=C4)C5=CC=CC=C5				0.861475	0.929127	0.93393	0.904756		0.895301	0.919343		1.02685
NCGC00090750-04	ClC1=CC=C(C=C1)S(=O)(=O)C2=CC=C(Cl)C=C2	4,4'-DICHLORODIPHENYL SULFONE	Other		0.837998	0.898114	0.881482	0.900988		0.868056	0.891235		1.0267
NCGC00167429-04	CN1N=NC2=C(N=CN2C1=O)C(N)=O	TEMOZOLOMIDE	US Approved Rx		0.975471	0.945799	1.00281	0.969686		0.960635	0.986249		1.02666
NCGC00091602-02	O=N(=O)C1=C2C=CC=CC2=CC3=CC=CC=C13	9-NITROANTHRACENE	Other		0.920116	0.947659	0.97364	0.943697		0.933887	0.958669		1.02654
NCGC00164358-03	CCCCCCCCCCCCCCCC(O)=O	PALMITIC ACID	Possibly Marketed Outside US		0.966086	1.01656	0.994749	1.04049		0.991324	1.01762		1.02653
NCGC00164621-02	[Br-].[Br-].C[N+]3(CCC(C(N)=O)(C1=CC=CC=C1)C2=CC=CC=C2)CCCCC3				0.973802	1.00542	0.939934	1.09164		0.989609	1.01579		1.02645
NCGC00016327-11	COC1=C2OC(C)=CC(=O)C2=C(OC)C3=C1OC=C3	KHELLIN	US Previously Marketed		0.906553	0.961032	0.970213	0.946746		0.933793	0.958479		1.02644
NCGC00164612-02	CC(C)C1=C(C)N(C)N(C1=O)C2=CC=CC=C2	PROPYPHENAZONE	Possibly Marketed Outside US		0.887703	0.891883	0.932094	0.894175		0.889793	0.913135		1.02623
NCGC00016532-07	CC1(C)OC(=O)NC1=O	DIMETHADIONE	Clinical		0.978477	1.00719	1.03849	0.99909		0.992833	1.01879		1.02615
NCGC00166308-02	Cl.Cl.CN1CCN(CC1)C2=C(F)C=C3C(=O)C(=CN(C4=CC=C(F)C=C4)C3=C2)C(O)=O				1.00922	1.00411	1.04954	1.01627		1.00666	1.03291		1.02607
NCGC00178580-03	O[C@H]1[C@H](O)[C@@H](O)[C@H](O)[C@H](O)[C@@H]1O	INOSITOL	US Unapproved Medicine		0.981522	0.922435	0.97938	0.97406		0.951978	0.97672		1.02599
NCGC00274064-01	CCCCC(=O)O[C@@]1([C@H](C)C[C@H]2[C@@H]3CCC4=CC(=O)C=C[C@]4(C)[C@@]3(F)[C@@H](O)C[C@]12C)C(=O)CO	DEXAMETHASONE VALERATE	US Approved Rx		1.00659	1.00673	1.02169	1.04379		1.00666	1.03274		1.02591
NCGC00182993-01	OC(=O)CNC(=O)CNC(=O)CNC(=O)CSC(=O)C1=CC=CC=C1	BETIATIDE	Possibly Marketed Outside US		1.02454	0.994498	1.02612	1.04517		1.00952	1.03565		1.02588
NCGC00142624-05	OC[C@H]1O[C@](O)(CO)[C@@H](O)[C@@H]1O[C@@H]2O[C@H](CO)[C@H](O)[C@H](O)[C@H]2O	.ALPHA.-LACTULOSE	US Approved Rx		0.986555	0.97202	0.992486	1.01672		0.979287	1.0046		1.02585
NCGC00183848-01	NC1=NC(=O)N(C=C1)C2CO[C@H](CO)O2	[NO STEREO] TROXACITABINE	Clinical		0.949824	1.05081	1.00258	1.04966		1.00032	1.02612		1.0258
NCGC00090770-09	OC[C@H]1O[C@H](C[C@@H]1O)N2C=C(Br)C(=O)NC2=O	BROXURIDINE	Possibly Marketed Outside US		1.02679	0.982787	1.02378	1.03759		1.00479	1.03069		1.02577
NCGC00015661-12	CCOC(=O)[N-]C1=C[N+](=NO1)N2CCOCC2	MOLSIDOMINE	Possibly Marketed Outside US		0.923084	0.982604	0.965288	0.989433		0.952844	0.977361		1.02573
NCGC00182713-01	FC1=C(Cl)C=C(NC2=C3C=C(NC(=O)C=C)C(OCCCN4CCOCC4)=CC3=NC=N2)C=C1	CANERTINIB	Clinical		1.00032	0.958325	1.01139	0.997483		0.979322	1.00443		1.02564
NCGC00015081-04	Cl.Cl.CCNC(=O)N1CCN(CCCC(C2=CC=C(F)C=C2)C3=CC=C(F)C=C3)CC1				0.820929	0.792625	0.796595	0.858009		0.806777	0.827302		1.02544
NCGC00164385-05	OC(=O)CC(O)(CC(O)=O)C(O)=O.CCN(CC)CCOC1=CC=C(C=C1)C(=C(Cl)C2=CC=CC=C2)C3=CC=CC=C3	ENCLOMIPHENE CITRATE	Clinical		0.786222	0.850922	0.857383	0.821226		0.818572	0.839305		1.02533
NCGC00091835-10	Cl.CN(CCCl)CCCl	MECHLORETHAMINE HYDROCHLORIDE	US Approved Rx		0.946282	0.946399	0.947419	0.993193		0.946341	0.970306		1.02532
NCGC00263512-01	Cl.CN1CCC2NC3=CC=C(C)C=C3C2C1				0.916521	0.957228	0.964697	0.956484		0.936874	0.960591		1.02531
NCGC00091761-07	CC1=CC(=C(O)C(=C1)C(C)(C)C)C(C)(C)C	BUTYLATED HYDROXYTOLUENE	Possibly Marketed Outside US		0.946304	1.01244	0.956008	1.05226		0.979373	1.00413		1.02528
NCGC00164558-02	Cl.Cl.CN(C)CCOC(=O)C(OCC#C)(C1=CC=CC=C1)C2=CC=CC=C2				0.960351	0.93749	0.962425	0.983186		0.94892	0.972805		1.02517
NCGC00263583-01	Cl.Cl.CCOC(=O)[C@H](CCC1=CC=CC=C1)N[C@H]2CS[C@@H](CN(CC(O)=O)C2=O)C3=CC=CS3				0.932621	0.927222	0.93461	0.972039		0.929922	0.953325		1.02517
NCGC00263530-01	O=C(CS(=O)CC1=CC=CO1)NC\C=C/COC2=NC=CC(CN3CCCCC3)=C2	LAFUTIDINE	Possibly Marketed Outside US		1.0085	0.981187	1.01439	1.02535		0.994846	1.01987		1.02515
NCGC00179295-03	Cl.CCC1(CCCCN(C)C1)C2=CC(O)=CC=C2	MEPTAZINOL HYDROCHLORIDE	Possibly Marketed Outside US		1.02957	1.00329	1.03407	1.0497		1.01643	1.04188		1.02505
NCGC00160434-02	O=C(CN1CCNCC1)NC2CCCCC2	ESAPRAZOLE	Clinical		1.00193	0.992208	1.01507	1.02888		0.997071	1.02197		1.02498
NCGC00253714-01	COC1=CC(=CC(OC)=C1OC)\C=C\C(N)=O	CINTRIAMIDE	Clinical		0.96082	1.03273	1.01938	1.02388		0.996773	1.02163		1.02493
NCGC00179240-04	Cl.C[C@@H]1CN(CC[C@]1(C(O)=O)C2=CC=CC=C2)[C@H]3CC[C@](CC3)(C#N)C4=CC=C(F)C=C4	LEVOCABASTINE HYDROCHLORIDE	US Previously Marketed		0.915662	0.916681	0.952611	0.925346		0.916171	0.938978		1.02489
NCGC00094817-05	CCC(=O)C1=C(O)C=C(O)C=C1O	FLOPROPIONE	Possibly Marketed Outside US		0.916827	0.938949	0.972552	0.929388		0.927888	0.95097		1.02488
NCGC00095838-04	OC(=O)CCC(O)=O.CNS(=O)(=O)CC1=CC2=C(NC=C2CCN(C)C)C=C1	SUMATRIPTAN SUCCINATE	US Approved Rx		0.92994	0.96248	0.975696	0.963719		0.94621	0.969707		1.02483
NCGC00018277-06	Cl.Cl.CCN(CCCCOC(=O)C1=CC(OC)=C(OC)C=C1)C(C)CC2=CC=C(OC)C=C2				0.910499	0.909792	0.964635	0.900773		0.910146	0.932704		1.02479
NCGC00188864-02	COC1=C(OCCCN2CCC(CC2)C3=NOC4=C3C=CC(F)=C4)C=CC(=C1)C(C)=O	ILOPERIDONE	US Approved Rx		0.788366	0.783152	0.805937	0.804504		0.785759	0.805221		1.02477
NCGC00166227-02	OC(=O)C1=C(C=CC=C1)C2=CC=C(C=C2)C(F)(F)F	XENALIPIN	Possibly Marketed Outside US		0.815306	0.838609	0.820571	0.874265		0.826958	0.847418		1.02474
NCGC00023217-08	O.[Na+].[Na+].CC1=C(Cl)C(NC2=C(C=CC=C2)C([O-])=O)=C(Cl)C=C1				0.96628	0.967267	0.983578	0.997549		0.966773	0.990564		1.02461
NCGC00253769-01	CN1CCC(CC1)N(CC2=CC=CC=C2)C3=CC=CC=C3	BAMIPINE	Possibly Marketed Outside US		0.904936	0.811212	0.867215	0.891052		0.858074	0.879134		1.02454
NCGC00024016-03	CCCCC(=O)O[C@@]1(CC[C@H]2[C@@H]3CCC4=CC(=O)CC[C@]4(C)[C@H]3[C@@H](O)C[C@]12C)C(=O)CO	[NO STEREO] HYDROCORTISONE VALERATE	US Approved Rx		0.915398	0.955279	0.974746	0.941688		0.935339	0.958217		1.02446
NCGC00179673-03	OC[C@H]1O[C@H](C[C@@H]1O)N2C=C(I)C(=O)NC2=O	IDOXURIDINE	US Previously Marketed		0.918793	0.978423	0.978036	0.96544		0.948608	0.971738		1.02438
NCGC00166146-02	C[C@]12CC[C@H]3[C@@H](CCC4=C3C=CC(OC5CCCC5)=C4)[C@@H]1CC[C@@]2(O)C#C	QUINESTROL	US Previously Marketed		0.771421	0.750862	0.78608	0.773212		0.761141	0.779646		1.02431
NCGC00160656-02	COC1=C(OC)C=C(\C=N\NC(=O)C2=CC=NC=C2)C=C1	VERAZIDE	Clinical		0.912743	0.903299	0.903954	0.956206		0.908021	0.93008		1.02429
NCGC00261971-01	CN1C2CCC(C)(C)C1CC(C2)OC(=O)C(O)(C3=CC=CS3)C4=CC=CS4	[NO STEREO] MAZATICOL	Possibly Marketed Outside US		0.926881	0.989442	0.98764	0.975141		0.958161	0.981391		1.02424
NCGC00274058-01	Cl.OC1=C2O[C@H]3C(=O)CC[C@@]4(O)[C@H]5CC(C=C1)=C2[C@@]34CCN5CC=C	NALOXONE HYDROCHLORIDE	US Approved Rx		0.950521	0.955904	1.00905	0.943574		0.953213	0.97631		1.02423
NCGC00262960-01	CCCC(=O)O[C@@]1(CC[C@H]2[C@@H]3CCC4=CC(=O)CC[C@]4(C)[C@H]3[C@@H](O)C[C@]12C)C(=O)CC	[NO STEREO] RESOCORTOL BUTYRATE	Possibly Marketed Outside US		1.06168	1.08522	1.12898	1.06992		1.07345	1.09945		1.02422
NCGC00179385-03	CC(CC1=CC=CC=C1)N(C)CC2=C(C(C)C)C(=O)N(N2C)C3=CC=CC=C3	FAMPROFAZONE	Clinical		0.934945	0.926919	0.924109	0.982842		0.930932	0.953476		1.02422
NCGC00016543-07	Cl.Cl.NC(=N)NC(=N)NCCC1=CC=CC=C1				0.88579	0.900801	0.884847	0.944963		0.893296	0.914905		1.02419
NCGC00091278-03	NC1=CC(=C(N)C=C1)N(=O)=O	2-NITRO-P-PHENYLENEDIAMINE	Other		0.750738	0.761197	0.785496	0.7629		0.755967	0.774198		1.02412
NCGC00262925-01	[Na+].CC(C)C1=C(C=C2C(CC[C@H]3[C@@](C)(CCC[C@]23C)C([O-])=O)=C1)S(O)(=O)=O	ECABET SODIUM	Possibly Marketed Outside US		0.986626	0.95499	0.944512	1.04387		0.970808	0.994191		1.02409
NCGC00016352-07	CCOC(=O)C1=CC=C(N)C=C1	BENZOCAINE	US Approved OTC		0.923974	0.908389	0.902224	0.974229		0.916181	0.938227		1.02406
NCGC00263949-02	[Na+].[Na+].CCN1CCN(C(=O)N[C@@H](C(=O)N[C@H]2[C@H]3SC(C)(C)[C@H](N3C2=O)C([O-])=O)C4=CC=CC=C4)C(=O)C1=O				0.971227	0.987703	1.00315	1.00275		0.979465	1.00295		1.02398
NCGC00160449-04	OC(=O)CC1=CSC(=N1)C2=CC=C(Cl)C=C2	FENCLOZIC ACID	Possibly Marketed Outside US		0.857967	0.945317	0.934732	0.91178		0.901642	0.923256		1.02397
NCGC00016735-06	Cl.CC(C)NC1=C(C)N(C)N(C1=O)C2=CC=CC=C2	RAMIFENAZONE HYDROCHLORIDE	Clinical		0.904657	0.958428	0.933389	0.974269		0.931542	0.953829		1.02392
NCGC00181749-01	[Na+].CO[C@]1(NC(=O)CSC[C@@H](N)C([O-])=O)[C@H]2SCC(CSC3=NN=NN3C)=C(N2C1=O)C(O)=O	CEFMINOX SODIUM	Possibly Marketed Outside US		0.996015	0.966549	1.012	0.997423		0.981282	1.00471		1.02388
NCGC00022248-04	[Na+].C[C@]12C[C@H](O)[C@H]3[C@@H](CCC4=CC(=O)CC[C@]34C)[C@@H]1CC[C@]2(O)C(=O)COC(=O)CCC([O-])=O	HYDROCORTISONE SODIUM SUCCINATE	US Approved Rx		0.95084	0.95877	0.993882	0.961289		0.954805	0.977586		1.02386
NCGC00181915-01	CC(C(=O)OCC(=O)N(C)C)C1=CC=C2OC3=C(CC2=C1)C=CC(C)=N3	TILNOPROFEN ARBAMEL	Possibly Marketed Outside US		0.924259	0.926153	0.992007	0.902549		0.925206	0.947278		1.02386
NCGC00166144-03	CCCCCCCC(=O)OCC(O)CO	GLYCERYL 1-CAPRYLATE	US Previously Marketed		1.06564	0.987553	1.05157	1.05059		1.0266	1.05108		1.02385
NCGC00160529-06	Cl.ClC1=C(NC2=NCCN2)C3=NSN=C3C=C1	TIZANIDINE HYDROCHLORIDE	US Approved Rx		0.970828	0.909699	0.949791	0.975515		0.940264	0.962653		1.02381
NCGC00091426-02	NC1=CC=C(C=C1)N(=O)=O	P-NITROANILINE	Other		0.912974	0.851595	0.925815	0.88076		0.882285	0.903287		1.02381
NCGC00167434-02	[K+].[K+].CC1=CC=CN2C(=O)C(=CN=C12)C3=NN=N[N-]3				0.888723	0.957463	0.907477	0.982517		0.923093	0.944997		1.02373
NCGC00016255-10	O=C1C(CCS(=O)C2=CC=CC=C2)C(=O)N(N1C3=CC=CC=C3)C4=CC=CC=C4	SULFINPYRAZONE	US Previously Marketed		0.701622	0.667144	0.685133	0.716109		0.684383	0.700621		1.02373
NCGC00183854-01	CC[C@H]1C[C@H]2[C@@H]3CCC4=CC(=O)CC[C@@H]4[C@H]3CC[C@]2(C)[C@H]1O	OXENDOLONE	Possibly Marketed Outside US		0.838634	0.820427	0.867939	0.830376		0.82953	0.849158		1.02366
NCGC00091284-03	NC1=CC=CC2=C(N)C=CC=C12	1,5-NAPHTHYLENEDIAMINE	Other		0.888595	0.911884	0.930743	0.912222		0.90024	0.921482		1.0236
NCGC00167426-03	OS(=O)(=O)CCS(O)(=O)=O.CCN(CC)CCOC(=O)C1(CCCC1)C2=CC=CC=C2.CCN(CC)CCOC(=O)C3(CCCC3)C4=CC=CC=C4	CARAMIPHEN EDISYLATE	US Previously Marketed		0.914587	0.968977	0.938676	0.989028		0.941782	0.963852		1.02343
NCGC00018130-09	Cl.Cl.NC1=NC(N)=C(C=C1)\N=N\C2=CC=CC=C2				0.767735	0.728911	0.766415	0.765232		0.748323	0.765824		1.02339
NCGC00168259-02	Cl.Cl.COC1=CC(Br)=C(OC)C=C1CCN				0.983289	0.938797	0.967773	0.999229		0.961043	0.983501		1.02337
NCGC00021124-05	OC(=O)CC(O)(CC(O)=O)C(O)=O.CCC(C(=O)OCCN(CC)CC)C1=CC=CC=C1	BUTETAMATE CITRATE	Possibly Marketed Outside US		1.04571	0.979688	1.02239	1.05024		1.0127	1.03631		1.02332
NCGC00262968-01	CS(O)(=O)=O.CS(O)(=O)=O.CS(O)(=O)=O.FC1=CC=C(C=C1)C(N2CCN(CC2)C3=NC(NCC=C)=NC(NCC=C)=N3)C4=CC=C(F)C=C4				0.752203	0.802869	0.808841	0.782403		0.777536	0.795622		1.02326
NCGC00182070-03	CC(=O)N(CC(O)CO)C1=C(I)C(C(=O)NCC(O)CO)=C(I)C(C(=O)NCCO)=C1I	IOXILAN	US Previously Marketed		0.986587	1.01449	0.977889	1.06968		1.00054	1.02379		1.02323
NCGC00014670-17	ClC1=CC=C2N(C3CCN(CCCN4C(=O)NC5=C4C=CC=C5)CC3)C(=O)NC2=C1	DOMPERIDONE	Possibly Marketed Outside US		0.898928	0.872853	0.899788	0.91289		0.88589	0.906339		1.02308
NCGC00013895-08	CCC1=C(C(=O)C2=CC(Br)=C(O)C(Br)=C2)C3=C(O1)C=CC=C3	BENZBROMARONE	Possibly Marketed Outside US		0.793551	0.804723	0.826896	0.808207		0.799137	0.817551		1.02304
NCGC00164574-06	Cl.COCCOC1=CC2=NC=NC(NC3=CC(=CC=C3)C#C)=C2C=C1OCCOC	ERLOTINIB HYDROCHLORIDE	US Approved Rx		0.890656	0.984941	0.974983	0.94374		0.937799	0.959361		1.02299
NCGC00182999-01	CO[C@@]1(NC(=O)CSC(F)F)[C@@H]2OCC(CSC3=NN=NN3CCO)=C(N2C1=O)C(O)=O	[NO STEREO] FLOMOXEF	Possibly Marketed Outside US		0.976028	1.00659	0.990396	1.03768		0.99131	1.01404		1.02293
NCGC00159392-05	CC(C)(O)C(Cl)(Cl)Cl	CHLOROBUTANOL	US Previously Marketed		0.957414	0.95259	0.972682	0.98107		0.955002	0.976876		1.0229
NCGC00091650-03	NC1=C(O)C=C(C=C1)N(=O)=O	2-AMINO-5-NITROPHENOL	Other		0.697618	0.692304	0.705413	0.716317		0.694961	0.710865		1.02288
NCGC00166203-02	ClC1=C(Cl)C2(Cl)C(CBr)CC1(Cl)C2(Cl)Cl	[NO STEREO] BROMOCICLEN	Clinical		0.957671	0.929641	0.960848	0.969638		0.943656	0.965243		1.02288
NCGC00263659-01	CC1(C)O[C@H]2CC(=O)OC[C@@]23[C@H]1CC(=O)[C@]4(C)[C@@H]3CC[C@@]5(C)[C@@H](OC(=O)[C@H]6O[C@@]456)C7=COC=C7	LIMONIN	Other		1.02168	0.978446	1.02309	1.02275		1.00006	1.02292		1.02286
NCGC00319022-01	COC(=O)CCCCC(CCSS\C(CCO)=C(/C)N(CC1=C(N)N=C(C)N=C1)C=O)SC(C)=O	OCTOTIAMINE	Possibly Marketed Outside US		0.950306	1.02154	1.01917	0.997676		0.985923	1.00842		1.02282
NCGC00166240-02	NNC(=O)CC#N	CYACETACIDE	Clinical		0.959326	0.973579	0.991862	0.984962		0.966452	0.988412		1.02272
NCGC00017259-07	CO[C@]12C[C@@H](COC(=O)C3=CC(Br)=CN=C3)CN(C)[C@@H]1CC4=CN(C)C5=CC=CC2=C45	NICERGOLINE	Possibly Marketed Outside US		0.910325	1.00952	0.980961	0.982478		0.959925	0.981719		1.0227
NCGC00263894-02	Cl.C[N+](C)(C)CC(O)CC([O-])=O	CARNITINE CHLORIDE	Possibly Marketed Outside US		0.989924	0.978957	0.995238	1.01832		0.984441	1.00678		1.02269
NCGC00167547-02	CCCCCCCCCCCCCCCCC(C(O)=O)C(O)(CC(O)=O)C(O)=O	AGARICIC ACID	Possibly Marketed Outside US		1.00124	1.06127	1.08857	1.02063		1.03125	1.0546		1.02264
NCGC00178521-03	Cl.ClCCN(CCCl)CCCl	TRICHLORMETHINE HYDROCHLORIDE	Possibly Marketed Outside US		0.990538	0.946514	0.989162	0.991563		0.968526	0.990362		1.02255
NCGC00178086-03	Cl.Cl.NCC(=O)CCC(O)=O				0.985894	1.03229	0.989685	1.07398		1.00909	1.03183		1.02253
NCGC00344545-01	N[C@@H](CC1=CC(I)=C(OC2=CC(I)=C(O)C(I)=C2)C=C1)C(O)=O	3,3',5'-TRIIODOTHYRONINE, L-	Other		0.889728	0.916566	0.927072	0.919854		0.903147	0.923463		1.0225
NCGC00165856-03	CCCCCCCCCCC[C@@H](C[C@@H]1OC(=O)[C@H]1CCCCCC)OC(=O)C(CC(C)C)NC=O	[NO STEREO] LEUCINE ORLISTAT, (-)-|[NO STEREO] ORLISTAT	Other		1.00208	0.94776	1.01862	0.974878		0.974921	0.996747		1.02239
NCGC00021666-04	OC1=C2O[C@H]3C(=C)CC[C@@]4(O)[C@H]5CC(C=C1)=C2[C@@]34CCN5CC6CC6	NALMEFENE	US Previously Marketed		0.973089	0.946569	0.976702	0.985915		0.959829	0.981309		1.02238
NCGC00095227-06	OC1=CC=C2C(=O)C3=C(C=CC=C3)C(=O)C2=C1O	ALIZARIN	Possibly Marketed Outside US		0.864175	0.839185	0.880288	0.861179		0.85168	0.870734		1.02237
NCGC00160527-03	OC(=O)CC(O)(CC(O)=O)C(O)=O.OC(=O)CC(O)(CC(O)=O)C(O)=O.CCOC1=CC(N)=C(Cl)C=C1C(=O)NCC2CN(CC3=CC=C(F)C=C3)CCO2				0.890855	0.880601	0.888434	0.922578		0.885728	0.905506		1.02233
NCGC00177986-02	CS(O)(=O)=O.CCN1C=C(C(O)=O)C(=O)C2=CC(F)=C(C=C12)N3CCN(C)CC3	PEFLOXACIN MESYLATE	Possibly Marketed Outside US		0.931233	0.994141	1.00933	0.958704		0.962687	0.984016		1.02215
NCGC00238452-03	CN1C=C(C2=C1C=CC=C2)C3=C(C(=O)NC3=O)C4=CN(C5CCN(CC6=CC=CC=N6)CC5)C7=C4C=CC=C7	ENZASTAURIN	Clinical		0.971937	0.987216	1.00289	0.999641		0.979577	1.00127		1.02214
NCGC00160645-02	OC(=O)CC(O)(CC(O)=O)C(O)=O.OC(=O)CC(O)(CC(O)=O)C(O)=O.CCC(C(=O)OCCOCCN(CC)CC)C1=CC=CC=C1				0.960933	0.982961	0.995277	0.991506		0.971947	0.993391		1.02206
NCGC00253588-01	CC[C@@]1(O)C(=O)OCC2=C1C=C3N(CC4=C3N=C5C=CC=CC5=C4\C=N\OC(C)(C)C)C2=O	GIMATECAN	Clinical		0.913611	0.945613	0.934984	0.965246		0.929612	0.950115		1.02205
NCGC00091663-03	NC1=C(N)C=C(Cl)C=C1	4-CHLORO-O-PHENYLENEDIAMINE	Other		0.910584	0.872646	0.916208	0.905976		0.891615	0.911092		1.02184
NCGC00167510-02	C[C@@H](O)[C@@H]1[C@H]2[C@@H](C)C(S[C@@H]3CN[C@H](CNS(N)(=O)=O)C3)=C(N2C1=O)C(O)=O	DORIPENEM	US Previously Marketed		0.996285	0.988963	0.993033	1.03551		0.992624	1.01427		1.02181
NCGC00253685-01	O=C1C2=C(CCC3=C1C=CC=C3)C=CC=C2	DIBENZOSUBERONE	Other		0.962024	0.929047	0.952946	0.979264		0.945535	0.966105		1.02175
NCGC00015513-11	Cl.NCCC1=CNC=N1	HISTAMINE MONOHYDROCHLORIDE	US Approved Rx		0.901759	0.951731	0.970995	0.922619		0.926745	0.946807		1.02165
NCGC00160540-03	CCC1NC2=CC(Cl)=C(C=C2S(=O)(=O)N1)S(N)(=O)=O	ETHIAZIDE	Possibly Marketed Outside US		0.938628	0.988352	1.0317	0.936881		0.96349	0.984288		1.02159
NCGC00018241-07	OC(=O)CCNC(=O)C1=CC=CC=C1	BETAMIPRON	Possibly Marketed Outside US		0.958475	0.973423	0.971096	1.00245		0.965949	0.986775		1.02156
NCGC00178815-03	O.O.[Na+].[Na+].CN1C(CC([O-])=O)=CC=C1C(=O)C2=CC=C(C)C=C2				0.911813	0.981429	0.960133	0.973868		0.946621	0.967		1.02153
NCGC00016058-07	CN1[C@H]2CC[C@@H]1C[C@@H](C2)OC(=O)C3=CC(Cl)=CC(Cl)=C3	[NO STEREO] BEMESETRON	Possibly Marketed Outside US		0.974498	0.982957	0.982233	1.01735		0.978727	0.999793		1.02152
NCGC00160517-03	COC1=C(OC)C=C(CC2=C(N)N=C(N)N=C2)C=C1	DIAVERIDINE	Possibly Marketed Outside US		0.933534	0.995709	1.01403	0.956622		0.964622	0.985327		1.02146
NCGC00024574-03	Cl.CS(O)(=O)=O.O=C1CC2(CCCC2)CC(=O)N1CCNCC3COC4=C(O3)C=CC=C4				0.910439	0.991972	0.987759	0.955458		0.951206	0.971608		1.02145
NCGC00016242-05	CC(C)(C(=O)C1=CN=CC=C1)C2=CN=CC=C2	METYRAPONE	US Approved Rx		0.920661	0.963579	0.98815	0.936465		0.94212	0.962307		1.02143
NCGC00015245-10	[Cl-].[Cl-].CC(C[N+](C)(C)C)OC(N)=O				1.00909	1.01958	1.02066	1.05146		1.01434	1.03606		1.02141
NCGC00183023-01	CC1=NC(=CN1C2=CC=C(C=C2)N(=O)=O)N(=O)=O	NITREFAZOLE	Withdrawn		0.946648	0.954683	0.977802	0.964205		0.950666	0.971004		1.02139
NCGC00167446-02	CN1C(CCl)NC2=CC(Cl)=C(C=C2S1(=O)=O)S(N)(=O)=O	METHYCLOTHIAZIDE	US Previously Marketed		0.927511	0.966622	0.939693	0.994865		0.947067	0.967279		1.02134
NCGC00253616-01	COC(=O)C1=CC(=CC=C1OC)S(N)(=O)=O				0.93704	1.01861	0.997669	0.999665		0.977827	0.998667		1.02131
NCGC00160437-03	CCN(CC)S(=O)(=O)C1=CC=C(C=C1)C(O)=O	ETEBENECID	Possibly Marketed Outside US		0.989227	1.01763	0.996934	1.05265		1.00343	1.02479		1.02129
NCGC00165973-02	OCC(O)CS	MONOTHIOGLYCEROL	Excipient		0.98728	0.956506	0.988328	0.996707		0.971893	0.992518		1.02122
NCGC00091902-08	CCOC(=O)CC(SP(=S)(OC)OC)C(=O)OCC	MALATHION	US Approved Rx		0.931301	0.959025	1.01109	0.919293		0.945163	0.965192		1.02119
NCGC00253602-01	CN(C)CCN(CC1=CSC=C1)C2=NC=CC=C2	THENYLDIAMINE	US Previously Marketed		0.92558	0.973294	0.965091	0.973846		0.949437	0.969469		1.0211
NCGC00094524-09	CCNC1=NC(NCC)=NC(Cl)=N1	SIMAZINE	Other		0.98075	0.986079	1.02258	0.985449		0.983415	1.00401		1.02094
NCGC00163705-03	Cl.Cl.Cl.NCCNC1=C2C=CC=CC2=CC=C1				0.83164	0.842053	0.87239	0.836346		0.836846	0.854368		1.02094
NCGC00095042-06	S=P(N1CC1)(N2CC2)N3CC3	THIOTEPA	US Approved Rx		0.959419	0.949525	0.975203	0.973659		0.954472	0.974431		1.02091
NCGC00091258-05	ClCC(=O)C1=C(Cl)C=C(Cl)C=C1	2,4-DICHLOROPHENACYL CHLORIDE	Other		0.899274	0.92943	0.941714	0.925103		0.914352	0.933408		1.02084
NCGC00253760-01	CCCS(=O)C1=CC2=C(NC(NC(=O)OC)=N2)C=C1	ALBENDAZOLE OXIDE	Possibly Marketed Outside US		0.914733	0.981439	0.959979	0.975669		0.948086	0.967824		1.02082
NCGC00182059-03	CC(C)COC1=C(C=C(C=C1)C2=NC(C)=C(S2)C(O)=O)C#N	FEBUXOSTAT	US Approved Rx		0.967877	0.93484	0.956598	0.985677		0.951358	0.971138		1.02079
NCGC00166294-03	C[C@H]1CN(C[C@@H](C)N1)C2=C(F)C3=C(C(=O)C(=CN3C4CC4)C(O)=O)C(N)=C2F	SPARFLOXACIN	US Previously Marketed		0.942566	0.939718	1.0219	0.899364		0.941142	0.960631		1.02071
NCGC00016513-05	OS(O)(=O)=O.NC(=N)N1CCC2=C(C1)C=CC=C2.NC(=N)N3CCC4=C(C3)C=CC=C4	DEBRISOQUIN SULFATE	Possibly Marketed Outside US		1.01343	0.984978	1.01049	1.02896		0.999205	1.01972		1.02053
NCGC00091414-07	NC(=O)C1=C(O)C=CC=C1	SALICYLAMIDE	US Previously Marketed		0.980285	0.970961	0.959291	1.03184		0.975623	0.995565		1.02044
NCGC00247710-02	Cl.CCN[C@@H](C)CC1=CC=CC(=C1)C(F)(F)F	DEXFENFLURAMINE HYDROCHLORIDE	Possibly Marketed Outside US		1.0075	0.972118	1.00371	1.01636		0.989809	1.01004		1.02044
NCGC00159374-03	OC(O)C(Cl)(Cl)Cl	CHLORAL HYDRATE	US Previously Marketed		1.01068	1.01067	1.006	1.05666		1.01067	1.03133		1.02043
NCGC00073457-04	Cl.Cl.COC(=O)C1=CN=CN1C(C)C2=CC=CC=C2				0.946433	0.916681	0.934798	0.966329		0.931557	0.950563		1.0204
NCGC00090987-03	OC(=O)CC1=C2C=CC=CC2=CC=C1	1-NAPHTHALENEACETIC ACID	Possibly Marketed Outside US		0.950419	0.97279	0.939115	1.02329		0.961604	0.981201		1.02038
NCGC00166055-03	O.O.[Na+].[Na+].[Na+].O=N[Fe--](C#N)(C#N)(C#N)(C#N)C#N				0.962126	0.964588	0.988509	0.977469		0.963357	0.982989		1.02038
NCGC00018139-05	CC(C)OC1=CC2=C(C=C1)C(=O)C(=CO2)C3=CC=CC=C3	IPRIFLAVONE	Possibly Marketed Outside US		0.90047	0.877637	0.893889	0.92018		0.889054	0.907035		1.02022
NCGC00160451-02	CC(C)CC1=CC=C(CC(O)=O)C=C1	IBUFENAC	Possibly Marketed Outside US		0.962725	0.989883	0.971269	1.02077		0.976304	0.996021		1.0202
NCGC00181305-01	O.O.O.O.O.O=C1O[Mg]2(OC(=O)C3=C(O2)C=CC=C3)OC4=C1C=CC=C4				0.927873	0.985049	0.939457	1.01202		0.956461	0.975737		1.02015
NCGC00160622-04	CC(C)CCC[C@@H](C)CCC[C@@H](C)CCC[C@]1(C)CCC2=C(O1)C(C)=CC(O)=C2	.DELTA.-TOCOPHEROL	Clinical		0.941194	0.988087	0.990001	0.977986		0.96464	0.983994		1.02006
NCGC00159367-04	CC1OC(C)OC(C)O1	PARALDEHYDE	US Previously Marketed		0.923079	0.946411	0.932458	0.97452		0.934745	0.953489		1.02005
NCGC00165993-02	OC(=O)C1=NC=CC=C1	PICOLINIC ACID	Other		0.942985	0.879845	0.938597	0.920192		0.911415	0.929394		1.01973
NCGC00090702-02	CC1=CC=C(N)C=C1O	4-AMINO-2-HYDROXYTOLUENE	Other		0.890935	0.850379	0.88483	0.890687		0.870657	0.887759		1.01964
NCGC00166088-02	NC1=NC(=O)N(C=N1)[C@H]2C[C@H](O)[C@@H](CO)O2	DECITABINE	US Approved Rx		0.959867	0.986218	1.00568	0.978481		0.973042	0.992079		1.01956
NCGC00249916-01	CCCCN(CCN(CCCC)C(=O)N1CCOCC1)C(=O)N2CCOCC2	DIMORPHOLAMINE	Possibly Marketed Outside US		0.94124	0.965206	0.981212	0.962512		0.953223	0.971862		1.01955
NCGC00091225-06	OC(=O)C1=CC=C(C=C1)S(=O)(=O)N(Cl)Cl	HALAZONE	Possibly Marketed Outside US		0.970664	0.966989	0.979839	0.99565		0.968827	0.987744		1.01953
NCGC00015841-11	Cl.Cl.CN(CC#C)CC1=CC=CC=C1				0.908977	0.962515	0.96051	0.947513		0.935746	0.954012		1.01952
NCGC00016395-06	Cl.Cl.CN1CCC(CC1)OC(C2=CC=CC=C2)C3=CC=CC=C3				0.845066	0.969038	0.926603	0.922746		0.907052	0.924675		1.01943
NCGC00166215-05	OCCC1=CC=CC=C1	PHENYLETHYL ALCOHOL	Possibly Marketed Outside US		0.99648	0.953473	0.956947	1.03082		0.974976	0.993885		1.01939
NCGC00017331-08	O[C@@H]1CC2=C(O[C@@H]1C3=CC(O)=C(O)C=C3)C=C(O)C=C2O	EPICATECHIN	Clinical		0.940977	1.06505	1.0251	1.01979		1.00301	1.02245		1.01938
NCGC00178714-04	CC1(C)O[C@@H]2CO[C@@]3(COS(N)(=O)=O)OC(C)(C)O[C@H]3[C@@H]2O1	TOPIRAMATE	US Approved Rx		0.934576	0.999111	0.98734	0.983666		0.966843	0.985503		1.0193
NCGC00183861-01	CCCCCC[C@@H](CCC)C(O)=O	ARUNDIC ACID	Possibly Marketed Outside US		0.926114	0.985886	0.998501	0.950216		0.956	0.974358		1.0192
NCGC00179546-05	Cl.Cl.CN(C)C(=O)OC1=CC(=CC(OC(=O)N(C)C)=C1)C(O)CNC(C)(C)C				1.00408	0.985011	0.989715	1.03756		0.994547	1.01364		1.01919
NCGC00160683-03	CC1=CC=CC(C)=C1NC(=O)C2=C(C=CC=C2)C(O)=O	FTAXILIDE	Clinical		0.918345	0.9499	0.954742	0.949193		0.934123	0.951967		1.0191
NCGC00263909-02	CN1CC(=O)N2[C@H](CC3=C(NC4=C3C=CC=C4)[C@H]2C5=CC6=C(OCO6)C=C5)C1=O	TADALAFIL	US Approved Rx		0.986807	0.963544	0.97395	1.01356		0.975175	0.993756		1.01905
NCGC00271513-02	CC(OC1=C(Cl)C=CC=C1Cl)C2=NCCN2	LOFEXIDINE	US Approved Rx		0.87253	0.907452	0.930382	0.883457		0.889991	0.90692		1.01902
NCGC00167467-03	[Br-].[Br-].CC(=O)O[C@H]1[C@H](C[C@H]2[C@@H]3CC[C@H]4C[C@H](OC(C)=O)[C@H](C[C@]4(C)[C@H]3CC[C@]12C)N5CCCCC5)[N+]6(C)CCCCC6				0.996866	0.961925	1.00055	0.995335		0.979396	0.997942		1.01894
NCGC00016685-11	CN1C(COC(N)=O)=NC=C1N(=O)=O	RONIDAZOLE	Possibly Marketed Outside US		0.895536	0.953678	0.972006	0.912172		0.924607	0.942089		1.01891
NCGC00091261-03	NC1=CC(=C(O)C=C1)N(=O)=O	4-AMINO-2-NITROPHENOL	Other		0.811479	0.837255	0.851663	0.828174		0.824367	0.839918		1.01886
NCGC00015857-09	Cl.C(N1CCN(CC1)C2=NC=CC=N2)C3=CC=C4OCOC4=C3				0.903063	0.914914	0.949167	0.90304		0.908989	0.926104		1.01883
NCGC00164077-02	NC1=CC=C(C=C1)\N=N\C2=CC=CC=C2	P-AMINOAZOBENZENE	Other		0.698029	0.693504	0.729992	0.687653		0.695767	0.708822		1.01876
NCGC00182546-02	CC(C)=CCC\C(C)=C\CC\C(C)=C\CCC(=O)OC\C=C(/C)CCC=C(C)C	GEFARNATE	Possibly Marketed Outside US		0.942619	0.986664	0.960011	1.00545		0.964641	0.98273		1.01875
NCGC00018125-05	OC(=O)CC(O)(CC(O)=O)C(O)=O.OC(=O)CC(O)(CC(O)=O)C(O)=O.CN(C)CCN(CC1=CC=CC=C1)C2=NC=CC=C2				0.977889	0.952677	0.991441	0.975212		0.965283	0.983327		1.01869
NCGC00094812-05	CC(=O)NC1=C(O)C=CC(=C1)[As](O)(O)=O	ACETARSOL	Possibly Marketed Outside US		0.978364	1.00886	1.03112	0.993147		0.993613	1.01214		1.01864
NCGC00159551-02	CN1C2=C(C=CC=C2)C(=N[C@H](NC(=O)C3=CC4=C(N3)C=CC=C4)C1=O)C5=CC=CC=C5	DEVAZEPIDE	Clinical		0.909303	0.886846	0.898847	0.93078		0.898074	0.914814		1.01864
NCGC00159474-03	C[C@]12C[C@H](O)[C@H]3[C@@H](C[C@H](F)C4=CC(=O)C=C[C@]34C)[C@@H]1CC[C@]2(O)C(=O)CO	FLUPREDNISOLONE	US Previously Marketed		1.01141	0.989388	1.02944	1.0086		1.0004	1.01902		1.01862
NCGC00015397-10	CCN(CC)C(=O)C1=CC(OC)=C(O)C=C1	ETHAMIVAN	US Previously Marketed		0.924594	0.958921	0.951981	0.966533		0.941757	0.959257		1.01858
NCGC00015570-07	Cl.CCN1C=CN=C1CC2COC3=C(O2)C=CC=C3	IMILOXAN HYDROCHLORIDE	Clinical		0.916242	0.959835	0.928629	0.982199		0.938039	0.955414		1.01852
NCGC00090903-11	OC(=O)C1=CC(=CC=C1O)\N=N\C2=CC=C(C=C2)S(=O)(=O)NC3=NC=CC=C3	SULFASALAZINE	US Approved Rx		0.604019	0.5726	0.59032	0.608085		0.588309	0.599203		1.01852
NCGC00160518-03	C[C@H]1CN(C[C@@H](C)N1)C2=C(F)C3=C(C(=O)C(=CN3C4CC4)C(O)=O)C(F)=C2F	ORBIFLOXACIN	Possibly Marketed Outside US		0.92547	1.02548	0.973333	1.01366		0.975475	0.993494		1.01847
NCGC00253626-01	CC1=C(C2=CC(Cl)=C(Cl)C=C2)C(N)=NC(N)=N1	METOPRINE	Clinical		0.809211	0.759884	0.758809	0.83924		0.784548	0.799025		1.01845
NCGC00091387-08	[Br-].[Br-].CC[N+]1=C(C2=CC=CC=C2)C3=C(C=CC(N)=C3)C4=CC=C(N)C=C14				0.773151	0.799494	0.791556	0.810076		0.786322	0.800816		1.01843
NCGC00162149-07	Cl.Cl.CN(C)[C@H]1[C@@H]2C[C@@H]3[C@H](O)C4=C(Cl)C=CC(O)=C4C(=O)C3=C(O)[C@]2(O)C(=O)C(C(N)=O)=C1O				0.835982	0.904078	0.917164	0.854966		0.87003	0.886065		1.01843
NCGC00096119-02	OC[C@H]1O[C@H]([C@H](O)[C@@H]1O)N2C=NC3=C(O)N=CN=C23	INOSINE	Possibly Marketed Outside US		0.979114	1.01152	0.98339	1.04386		0.995315	1.01363		1.0184
NCGC00016354-11	CCCCOC(=O)C1=CC=C(O)C=C1	BUTYLPARABEN	US Approved Rx		0.912481	0.849816	0.907206	0.887484		0.881149	0.897345		1.01838
NCGC00181154-03	O[As](O)(=O)C1=CC=C(C=C1)N(=O)=O	NITARSONE	Possibly Marketed Outside US		0.931477	1.01286	0.998819	0.98124		0.97217	0.99003		1.01837
NCGC00160496-02	Cl.NC1=NC(NC2=CC=CC=C2)=NC=N1				0.945463	0.962675	0.983762	0.959306		0.954069	0.971534		1.01831
NCGC00090942-03	N=C1NC(=N)C2=C1C=C3C=CC=CC3=C2	1,3-DIIMINOBENZ(F)ISOINDOLINE	Other		0.921124	0.966182	0.981772	0.940003		0.943653	0.960887		1.01826
NCGC00164615-02	CC1SC2=C(C(O)=O)C(=O)C3=CC(F)=C(C=C3N12)N4CCN(CC5=C(C)OC(=O)O5)CC4	PRULIFLOXACIN	Possibly Marketed Outside US		0.996303	1.00195	1.01883	1.01589		0.999124	1.01736		1.01825
NCGC00160387-04	CN1CCN(CC1)C2=NC3=C(SC4=C2C=C(Cl)C=C4)C=CC=C3	CLOTHIAPINE	Possibly Marketed Outside US		0.961578	0.957957	0.969175	0.985015		0.959767	0.977095		1.01805
NCGC00090885-03	NC1=C(N)C=CC=C1	O-PHENYLENEDIAMINE	Other		0.872342	0.892068	0.894728	0.901339		0.882205	0.898033		1.01794
NCGC00094851-05	CC(=O)NCC1=C(I)C(C(O)=O)=C(I)C(NC(C)=O)=C1I	IODAMIDE	US Previously Marketed		0.965671	1.00636	0.978555	1.02884		0.986015	1.0037		1.01793
NCGC00167769-04	Cl.Cl.NCCC1=CC(O)=C(O)C=C1O				0.880397	0.904078	0.906909	0.909526		0.892238	0.908218		1.01791
NCGC00091519-09	CC1=CC=C(O)C=C1	PARA-CRESOL	US Previously Marketed		1.00216	1.0263	1.01009	1.0546		1.01423	1.03235		1.01786
NCGC00024503-03	NCC(O)=O	GLYCINE	US Approved OTC		1.01411	1.03177	1.01295	1.06944		1.02294	1.0412		1.01785
NCGC00090686-07	NC(=O)N\N=C\C1=CC=C(O1)N(=O)=O	NITROFURAZONE	US Previously Marketed		0.913037	0.901507	0.905583	0.941144		0.907272	0.923364		1.01774
NCGC00015418-09	CCC1(C)CC(=O)NC1=O	ETHOSUXIMIDE	US Approved Rx		0.933769	1.01412	0.968643	1.01357		0.973945	0.991104		1.01762
NCGC00160440-03	OC(=O)CC1=CN(N=C1C2=CC=C(Cl)C=C2)C3=CC=CC=C3	LONAZOLAC	Possibly Marketed Outside US		0.869568	0.920733	0.920965	0.900873		0.895151	0.910919		1.01762
NCGC00183270-01	[Na+].[Na+].[O-]C(=O)C1=CC(OC2=C(Cl)C=C(C=C2)C(F)(F)F)=CC=C1N(=O)=O				0.938622	0.993791	0.981028	0.985364		0.966206	0.983196		1.01758
NCGC00016764-04	CC(N(CC1=C(N)N=C(C)N=C1)C=O)=C(CCOP(O)(O)=O)SC(=O)C2=CC=CC=C2	[NO STEREO] BENFOTIAMINE	Possibly Marketed Outside US		0.956581	1.03955	1.00263	1.02848		0.998065	1.01556		1.01753
NCGC00179358-04	Cl.CN(C)[C@H]1[C@@H]2[C@@H](O)[C@@H]3C(=C)C4=C(C(O)=CC=C4)C(=O)C3=C(O)[C@]2(O)C(=O)C(C(N)=O)=C1O	[NO STEREO] METHACYCLINE HYDROCHLORIDE	US Previously Marketed		0.880235	0.926715	0.932926	0.905467		0.903475	0.919196		1.0174
NCGC00015060-14	CN1C=NC(=C1SC2=NC=NC3=C2N=CN3)N(=O)=O	AZATHIOPRINE	US Approved Rx		0.925468	0.961969	0.945259	0.974951		0.943719	0.960105		1.01736
NCGC00160669-02	CN1CCN(CC1)C(=O)C2CCCCC2	PEXANTEL	Clinical		0.964225	1.00089	0.995574	1.00306		0.982559	0.999315		1.01705
NCGC00015234-19	NC(=O)N1C2=C(C=CC=C2)C=CC3=C1C=CC=C3	CARBAMAZEPINE	US Approved Rx		0.936665	0.959704	0.966156	0.962471		0.948185	0.964314		1.01701
NCGC00167496-03	[Cl-].[Cl-].CN(C)C1=CC2=[S+]C3=C(C=CC(=C3)N(C)C)N=C2C=C1				0.63783	0.634455	0.624599	0.669236		0.636142	0.646917		1.01694
NCGC00096056-02	O.CC(O)C(O)=O.CCOC1=CC2=C(C=C1)N=C3C=C(N)C=CC3=C2N	ETHACRIDINE LACTATE	Possibly Marketed Outside US		0.983327	0.977079	0.998398	0.995103		0.980203	0.996751		1.01688
NCGC00091278-03	NC1=CC(=C(N)C=C1)N(=O)=O	2-NITRO-P-PHENYLENEDIAMINE	Other		0.807888	0.798629	0.816374	0.817211		0.803258	0.816793		1.01685
NCGC00249918-01	CCC(=O)O[C@@H]1C[C@H]2[C@@H]3CCC4=CC(OC(=O)CC)=CC=C4[C@H]3CC[C@]2(C)[C@H]1OC(=O)CC	ESTRIOL TRIPROPIONATE	Possibly Marketed Outside US		0.897131	0.946106	0.892894	0.981194		0.921618	0.937044		1.01674
NCGC00181761-01	N/A				1.05748	1.0251	1.0524	1.06493		1.04129	1.05867		1.01669
NCGC00249883-01	CCN(CC)CC(=O)OCC(=O)[C@@]1(O)CC[C@H]2[C@@H]3CCC4=CC(=O)CC[C@]4(C)[C@H]3[C@@H](O)C[C@]12C	[NO STEREO] HYDROCORTAMATE	US Previously Marketed		0.947327	0.974526	1.00859	0.945248		0.960926	0.976921		1.01665
NCGC00091380-04	NC1=CC=C(SC2=CC=C(N)C=C2)C=C1	4,4'-THIODIANILINE	Other		0.946738	0.929424	0.947695	0.959621		0.938081	0.953658		1.01661
NCGC00015860-06	Cl.Cl.CCCNC(C)C(=O)NC1=C(C)C=CC=C1				0.916695	0.980091	0.989879	0.938378		0.948393	0.964128		1.01659
NCGC00094881-07	Cl.OCC(O)COC(=O)C1=C(NC2=C3C=CC(Cl)=CC3=NC=C2)C=CC=C1	GLAFENINE HYDROCHLORIDE	Possibly Marketed Outside US		0.941011	0.899223	0.913813	0.956904		0.920117	0.935358		1.01656
NCGC00015316-05	Cl.Cl.NCCCC(N)(C(F)F)C(O)=O				0.899379	0.952612	0.948832	0.9338		0.925996	0.941316		1.01654
NCGC00262943-01	OCCNCCO.CC(OC(=O)C1(C)CCC(C(O)=O)C1(C)C)C2=CC=C(C)C=C2	[NO STEREO] TOCAMPHYL	US Previously Marketed		0.944432	0.958798	0.982242	0.952443		0.951615	0.967343		1.01653
NCGC00016375-09	COC1=CC(NS(=O)(=O)C2=CC=C(N)C=C2)=NC(OC)=N1	SULFADIMETHOXINE	US Previously Marketed		0.997093	0.923382	0.975109	0.976921		0.960237	0.976015		1.01643
NCGC00015496-08	[Cl-].C[N+](C)(C)CCCCCC[N+](C)(C)C				0.964556	1.03379	1.03541	0.995743		0.999174	1.01557		1.01641
NCGC00095165-07	CCCCCCNC(=O)N1C=C(F)C(=O)NC1=O	CARMOFUR	Possibly Marketed Outside US		1.00319	1.00625	1.02298	1.01936		1.00472	1.02117		1.01638
NCGC00253750-01	CCN1CCCC1CNC(=O)C(O)(C2=CC=CC=C2)C3=CC=CC=C3	EPICAINIDE	Clinical		0.889706	0.935129	0.952148	0.902551		0.912417	0.92735		1.01637
NCGC00015368-11	Cl.CCN(CC)CCOC(=O)C1(CCCCC1)C2CCCCC2	DICYCLOMINE HYDROCHLORIDE	US Approved Rx		0.889217	0.847575	0.9027	0.862458		0.868396	0.882579		1.01633
NCGC00095054-05	CC(=O)OC1=CC(O)=CC=C1	RESORCINOL MONOACETATE	US Approved OTC		0.997116	1.00904	1.02098	1.01787		1.00308	1.01943		1.0163
NCGC00164595-02	OCC(CO)N[C@H]1C[C@](O)(CO)[C@@H](O)[C@H](O)[C@H]1O	VOGLIBOSE	Possibly Marketed Outside US		0.985078	1.00215	1.01976	0.9998		0.993615	1.00978		1.01627
NCGC00095135-05	CN(C)CCC1=CNC2=C1C=C(CS(=O)(=O)N3CCCC3)C=C2	ALMOTRIPTAN	US Approved Rx		0.960358	0.993224	0.968075	1.01714		0.976791	0.992609		1.01619
NCGC00024589-06	CC(C)NCC(O)C1=CC(C#N)=C(N)C=C1	CIMATEROL	Clinical		1.03784	0.983315	1.00268	1.05119		1.01058	1.02693		1.01618
NCGC00179602-03	CCC(=O)O[C@H]1CC[C@H]2[C@@H]3CCC4=CC(=O)CC[C@]4(C)[C@H]3CC[C@]12C	TESTOSTERONE PROPIONATE	US Approved Rx		0.895876	0.906683	0.897781	0.933841		0.90128	0.915811		1.01612
NCGC00263858-02	N.N[Pt]1(N)OC(=O)C2(CCC2)C(=O)O1				0.935202	0.962692	0.961829	0.966528		0.948947	0.964178		1.01605
NCGC00023509-13	CC[C@H](C)C(=O)O[C@H]1C[C@@H](C)C=C2C=C[C@H](C)[C@H](CC[C@@H]3C[C@@H](O)CC(=O)O3)[C@@H]12	LOVASTATIN	US Approved Rx		1.02966	0.942024	1.01498	0.988305		0.985843	1.00164		1.01603
NCGC00167754-02	FC(F)(F)C1=CC=CC(NC2=C(C=CC=N2)C(=O)OC3OC(=O)C4=C3C=CC=C4)=C1	TALNIFLUMATE	Possibly Marketed Outside US		0.934873	0.941256	0.963829	0.94221		0.938064	0.95302		1.01594
NCGC00253731-01	CC1=C(Br)C=CS1				0.981263	1.00773	0.989664	1.03096		0.994497	1.01031		1.0159
NCGC00188943-03	OC(=O)C1=NC(O)=NC(O)=C1	OROTIC ACID	Possibly Marketed Outside US		0.948936	0.984762	0.938452	1.02593		0.966849	0.98219		1.01587
NCGC00091044-02	ONC(=O)C1=CC=CC=C1	BENZOHYDROXAMIC ACID	Other		0.929764	0.930731	0.936034	0.953651		0.930247	0.944842		1.01569
NCGC00179435-06	ClCCNP1(=O)OCCCN1CCCl	IFOSFAMIDE	US Approved Rx		0.940269	1.00435	0.996023	0.979038		0.972309	0.98753		1.01565
NCGC00096014-03	OC(=O)C1=C(OC(=O)C2=C(O)C=CC=C2)C=CC=C1	SALSALATE	US Unapproved Medicine		0.917037	0.948888	0.968507	0.926577		0.932962	0.947542		1.01563
NCGC00094906-06	Cl.CN1CCOC(C2=CC=CC=C2)C3=C(C1)C=CC=C3	NEFOPAM HYDROCHLORIDE	Possibly Marketed Outside US		0.921874	0.934488	0.942632	0.942664		0.928181	0.942648		1.01559
NCGC00159459-04	COC1=C(C)C2=C(C(=O)OC2)C(O)=C1C\C=C(/C)CCC(=O)OCCN3CCOCC3	MYCOPHENOLATE MOFETIL	US Approved Rx		0.976026	0.979063	0.986122	0.999437		0.977545	0.99278		1.01559
NCGC00091650-03	NC1=C(O)C=C(C=C1)N(=O)=O	2-AMINO-5-NITROPHENOL	Other		0.745274	0.735812	0.764208	0.739892		0.740543	0.75205		1.01554
NCGC00091902-11	CCOC(=O)CC(SP(=S)(OC)OC)C(=O)OCC	MALATHION	US Approved Rx		0.893555	0.958168	0.911157	0.969306		0.925862	0.940232		1.01552
NCGC00160443-02	CC(C)NCC(O)C1=CC=C(C=C1)N(=O)=O	NIFENALOL	Clinical		1.01701	0.972813	0.97856	1.0421		0.994913	1.01033		1.0155
NCGC00274065-01	CC1(C)O[C@@H]2C[C@H]3[C@@H]4CCC5=CC(=O)C=C[C@]5(C)[C@H]4[C@@H](O)C[C@]3(C)[C@@]2(O1)C(=O)CO	[NO STEREO] DESONIDE	US Approved Rx		1.06337	1.01847	1.03176	1.08219		1.04092	1.05697		1.01542
NCGC00253759-01	CC1=CC=CC(C)=C1NC(=O)C2=CC=C(N)C=C2	AMELTOLIDE	Clinical		0.889416	0.871115	0.880041	0.907594		0.880265	0.893818		1.0154
NCGC00016892-04	C[C@H](O)C(=O)NC1=C(I)C(C(=O)NC(CO)CO)=C(I)C(C(=O)NC(CO)CO)=C1I	IOPAMIDOL	US Approved Rx		0.948688	0.974188	1.00123	0.951175		0.961438	0.976202		1.01536
NCGC00016055-16	COC1=CC(CC2=C(N)N=C(N)N=C2)=CC(OC)=C1OC	TRIMETHOPRIM	US Approved Rx		1.00718	0.974591	0.99724	1.01485		0.990888	1.00604		1.0153
NCGC00177971-03	CC(=O)O[C@H]1[C@@H](O)[C@H]2C(C)(C)CC[C@H](O)[C@]2(C)[C@@]3(O)C(=O)C[C@@](C)(O[C@]13C)C=C	COLFORSIN	Clinical		1.00566	1.08435	1.04861	1.07338		1.04501	1.06099		1.0153
NCGC00015204-09	ClCCNC(=O)N(CCCl)N=O	CARMUSTINE	US Approved Rx		1.00828	1.01474	1.03159	1.0223		1.01151	1.02695		1.01526
NCGC00090726-12	NC(=O)C1=NN(C=N1)[C@@H]2O[C@H](CO)[C@@H](O)[C@H]2O	RIBAVIRIN	US Approved Rx		0.991397	0.95954	0.961928	1.01861		0.975469	0.990271		1.01517
NCGC00164533-02	CCCCNC(=N)NC(N)=N	BUFORMIN	Possibly Marketed Outside US		0.931962	0.904434	0.918583	0.945621		0.918198	0.932102		1.01514
NCGC00091663-03	NC1=C(N)C=C(Cl)C=C1	4-CHLORO-O-PHENYLENEDIAMINE	Other		0.863236	0.869099	0.919591	0.838701		0.866167	0.879146		1.01498
NCGC00166139-03	CCOC1=CC=C(NC(=O)CC(C)O)C=C1	BUCETIN, (+)-|BUCETIN|BUCETIN, (-)-	Possibly Marketed Outside US		0.988172	0.970586	0.966916	1.02119		0.979379	0.994051		1.01498
NCGC00095188-05	COC1=CC=NC(CS(=O)C2=NC3=C(N2)C=CC(OC(F)F)=C3)=C1OC	PANTOPRAZOLE	US Approved Rx		0.864959	0.954946	0.903898	0.94321		0.909953	0.923554		1.01495
NCGC00253752-01	NC1=CC2=C(C=C1)N=C3N(C2)C(=O)C4=C3C=CC=C4	DANIQUIDONE	Clinical		0.980531	0.99208	1.00577	0.99628		0.986306	1.00102		1.01492
NCGC00178319-06	CS(=O)(=O)C1=CC=C(C=C1)[C@@H](O)[C@@H](CO)NC(=O)C(Cl)Cl	RACEPHENICOL|THIAMPHENICOL	Possibly Marketed Outside US		0.990252	0.969491	1.00177	0.987139		0.979872	0.994454		1.01488
NCGC00015443-17	CC(O)=O.FC(F)(F)COC1=CC=C(OCC(F)(F)F)C(=C1)C(=O)NCC2CCCCN2	FLECAINIDE ACETATE	US Approved Rx		0.955061	0.922582	0.938654	0.966908		0.938821	0.952781		1.01487
NCGC00253709-01	OC1(CCNCC1)C2=CC=C(Cl)C=C2	4-(4-CHLOROPHENYL)-4-PIPERIDINOL	Other		0.936681	0.963703	0.990248	0.938339		0.950192	0.964293		1.01484
NCGC00160457-02	CC(C)(C)C(=O)NCCCC(O)=O	PIVAGABINE	Possibly Marketed Outside US		0.950081	0.975806	0.958996	0.995365		0.962943	0.977181		1.01479
NCGC00095911-06	OCCOCCN1CCN(CC1)C2=NC3=C(SC4=C2C=CC=C4)C=CC=C3	QUETIAPINE	US Approved Rx		1.00319	0.960967	1.00136	0.991823		0.982077	0.996591		1.01478
NCGC00015580-13	OC(=O)C(O)=O.CN1CCC(CC1)=C2C3=C(SC=C3)C(=O)CC4=C2C=CC=C4				0.961853	0.94801	0.971189	0.966849		0.954931	0.969019		1.01475
NCGC00024809-07	Cl.CC(C)NCC(O)C1=CC2=C(C=CC=C2)C=C1	PRONETHALOL HYDROCHLORIDE	Withdrawn		0.962478	0.967682	0.98324	0.975163		0.96508	0.979202		1.01463
NCGC00024595-08	OC(=O)CC(O)(CC(O)=O)C(O)=O.CCN(CC)CCOCCOC(=O)C1(CCCC1)C2=CC=CC=C2	PENTOXYVERINE CITRATE	US Previously Marketed		0.949979	0.949233	0.97937	0.947547		0.949606	0.963459		1.01459
NCGC00262940-01	OC(=O)C1=C(I)C(NC(=O)CCOCCOCCOCCOCCC(=O)NC2=C(I)C=C(I)C(C(O)=O)=C2I)=C(I)C=C1I	IODOXAMIC ACID	US Previously Marketed		0.940264	1.00232	0.990046	0.980844		0.971291	0.985445		1.01457
NCGC00017400-10	CS(O)(=O)=O.CN1C[C@@H](C[C@H]2[C@H]1CC3=CNC4=C3C2=CC=C4)C(=O)N[C@]5(C)O[C@@]6(O)[C@@H]7CCCN7C(=O)[C@H](CC8=CC=CC=C8)N6C5=O	DIHYDROERGOTAMINE MESYLATE	US Approved Rx		0.873242	0.934637	0.912036	0.922114		0.90394	0.917075		1.01453
NCGC00160439-02	Cl.CC1=CC=CC(C)=C1NC(=O)CN2CCCC2	PYRROCAINE HYDROCHLORIDE	US Previously Marketed		0.899247	0.918899	0.920605	0.923676		0.909073	0.922141		1.01437
NCGC00090773-04	CCCCC(CC)COC(=O)C1=C(C=CC=C1)C(O)=O	MONO(ETHYLHEXYL) PHTHALATE	Other		0.705281	0.686197	0.707625	0.703711		0.695739	0.705668		1.01427
NCGC00164631-05	OC(=O)\C=C/C(O)=O.OC(CC(O)=O)C(O)=O.CCN(CC)CCNC(=O)C1C(C)=NC(\C=C2/C(=O)NC3=C2C=C(F)C=C3)=C1C				0.767565	0.745261	0.796304	0.738105		0.756413	0.767205		1.01427
NCGC00181916-01	CCOC1=NN=C(NS(=O)(=O)C2=CC=C(N)C=C2)C=C1	SULFAETHOXYPYRIDAZINE	Possibly Marketed Outside US		0.872334	0.905839	0.899106	0.904351		0.889086	0.901728		1.01422
NCGC00249894-01	OP(O)(=O)OCN1C(=O)NC(C1=O)(C2=CC=CC=C2)C3=CC=CC=C3	FOSPHENYTOIN	US Approved Rx		0.977907	0.965441	0.999692	0.971165		0.971674	0.985429		1.01416
NCGC00165864-04	Cl.Cl.NC(=O)C1(CCN(CCCC(=O)C2=CC=C(F)C=C2)CC1)N3CCCCC3	PIPAMPERONE HYDROCHLORIDE	Possibly Marketed Outside US		0.926741	0.928104	0.949052	0.931993		0.927422	0.940523		1.01413
NCGC00247719-01	OC(=O)\C=C\C(O)=O.OC(=O)\C=C\C(O)=O.OC(=O)\C=C/C(O)=O.C(N1CCNCC1)C2=CC=CC=C2				0.998322	0.997222	1.01818	1.00547		0.997772	1.01183		1.01409
NCGC00015893-06	Cl.CCCN(CCC)CCC1=C2CC(=O)NC2=CC=C1	ROPINIROLE HYDROCHLORIDE	US Approved Rx		0.91148	0.982681	0.951039	0.96978		0.947081	0.96041		1.01407
NCGC00263444-01	[I-].[I-].[I-].COC1=CC2=C3[C@@H](CC4=CC(OC5=C(OC)C=C6CC[N+](C)(C)[C@@H](CC7=CC=C(OC3=C1OC)C=C7)C6=C5)=C(OC)C=C4)[N+](C)(C)CC2				0.972805	0.94246	0.955326	0.986623		0.957632	0.970975		1.01393
NCGC00159447-07	OC(=O)C1=C(O)C=CC=C1.OC2=C3N=CC=CC3=CC=C2	OXYQUINOLINE SALICYLATE	Other		0.964119	0.90694	0.966098	0.931008		0.935529	0.948553		1.01392
NCGC00247697-01	Cl.Cl.CCC(=O)N(C1CCN(CCC2=CC=CS2)CC1)C3=CC=CC=C3				0.976819	0.905172	0.953758	0.954413		0.940996	0.954085		1.01391
NCGC00159476-09	OC1=C(Br)C=C(Br)C=C1C(=O)NC2=CC=C(Br)C=C2	TRIBROMSALAN	US Previously Marketed		0.47794	0.474839	0.489383	0.476612		0.476389	0.482998		1.01387
NCGC00263525-01	[Na+].[Na+].CC(C)N1C(\C=C\[C@@H](O)C[C@@H](O)CC([O-])=O)=C(C2=C1C=CC=C2)C3=CC=C(F)C=C3				1.03643	1.00631	1.04583	1.02519		1.02137	1.03551		1.01384
NCGC00015675-08	CC1=C(C=C(C#N)C(=O)N1)C2=CC=NC=C2	MILRINONE	US Approved Rx		0.968292	0.957464	0.951711	1.00049		0.962878	0.976103		1.01373
NCGC00160525-02	CCN(C(C)=O)C1=CC(=CC=C1)C2=CC=NC3=C(C=NN23)C#N	ZALEPLON	US Approved Rx		1.00874	0.930716	0.976031	0.990006		0.969728	0.983018		1.01371
NCGC00016241-10	NS(=O)(=O)C1=C(Cl)C=C(NCC2=CC=CO2)C(=C1)C(O)=O	FUROSEMIDE	US Approved Rx		1.00279	1.00636	1.02853	1.00808		1.00457	1.0183		1.01367
NCGC00262931-01	CN(C)C1CCCN(C(=O)C2=CC=C(NC(=O)C3=C(C)C=CC=C3)C=C2)C4=C1C=CC=C4	MOZAVAPTAN	Possibly Marketed Outside US		0.939134	0.970393	0.969529	0.966008		0.954763	0.967769		1.01362
NCGC00095209-06	CC(C)=CCOC1=C2OC(=O)C=CC2=CC3=C1OC=C3	PENTOSALEN	Other		0.974463	0.92922	0.947348	0.982263		0.951841	0.964806		1.01362
NCGC00022858-08	[Na+].[Na+].[Na+].OC(COC1=CC=CC2=C1C(=O)C=C(O2)C([O-])=O)COC3=C4C(=O)C=C(OC4=CC=C3)C([O-])=O				0.99162	0.990782	1.00287	1.00649		0.991201	1.00468		1.0136
NCGC00016049-07	Cl.Cl.CCCCNC1=CC=C(C=C1)C(=O)OCCN(C)C				0.97044	0.946752	0.953873	0.989336		0.958596	0.971604		1.01357
NCGC00091073-07	CCOP(=S)(OCC)OC1=CC(C)=NC(=N1)C(C)C	DIMPYLATE	Clinical		0.727019	0.706731	0.738616	0.714585		0.716875	0.726601		1.01357
NCGC00162179-08	Cl.OCCN1CCN(CC\C=C2/C3=CC(=CC=C3SC4=C2C=CC=C4)C(F)(F)F)CC1				0.885017	0.88028	0.921342	0.867858		0.882648	0.8946		1.01354
NCGC00163903-03	[K+].[K+].[O-]S(=O)(=O)C(F)(F)C(F)(F)C(F)(F)C(F)(F)F				0.795031	0.847755	0.841624	0.823243		0.821393	0.832434		1.01344
NCGC00253575-01	O[C@@H](CO\N=C(/Cl)C1=CN(=O)=CC=C1)CN2CCCCC2	[NO STEREO] ARIMOCLOMOL	Clinical		0.926248	0.988426	1.0029	0.937464		0.957337	0.970182		1.01342
NCGC00166219-02	NCC1=C(SC2=C(CO)C=CC=C2)C=CC=C1	BIPENAMOL	Clinical		0.962209	0.939917	0.965991	0.961572		0.951063	0.963781		1.01337
NCGC00090987-03	OC(=O)CC1=C2C=CC=CC2=CC=C1	1-NAPHTHALENEACETIC ACID	Possibly Marketed Outside US		0.886748	0.988772	0.967772	0.932767		0.93776	0.95027		1.01334
NCGC00016329-07	O=C1C(C(=O)C2=C1C=CC=C2)C3=CC=CC=C3	PHENINDIONE	US Previously Marketed		0.910318	0.947712	0.956874	0.925918		0.929015	0.941396		1.01333
NCGC00179445-03	CC(=O)[C@H]1CC[C@H]2[C@@H]3C=CC4=CC(=O)CC[C@@]4(C)[C@@H]3CC[C@]12C	DYDROGESTERONE	US Previously Marketed		0.959015	0.949615	0.950328	0.983677		0.954315	0.967002		1.01329
NCGC00160364-02	NC1=CC=C(C=C1)S(=O)(=O)NCC2=CC=CC=C2				1.02429	0.931899	0.996539	0.985653		0.978093	0.991096		1.01329
NCGC00091146-08	N1C2=C(SC3=C1C=CC=C3)C=CC=C2	PHENOTHIAZINE	Possibly Marketed Outside US		0.923116	0.93631	0.9569	0.927213		0.929713	0.942056		1.01328
NCGC00027930-07	ClC1=CC=C(C=C1)C(=O)NCCN2CCOCC2	MOCLOBEMIDE	Possibly Marketed Outside US		0.990301	0.968857	0.961461	1.02359		0.979579	0.992526		1.01322
NCGC00068236-07	COC1=C(N2CCNC(C)C2)C(F)=CC3=C1N(C=C(C(O)=O)C3=O)C4CC4	GATIFLOXACIN ANHYDROUS	US Approved Rx		0.931496	0.947381	0.949602	0.954052		0.939439	0.951827		1.01319
NCGC00016951-05	OC(=O)\C=C/C(O)=O.OC(=O)\C=C/C(O)=O.COC1=CC(N)=C(Cl)C=C1C(=O)NC2CCN(CC3=CC=CC=C3)CC2				0.886	0.910815	0.961378	0.859128		0.898408	0.910253		1.01319
NCGC00168267-02	Cl.Cl.COC1=CC(Br)=C(OC)C=C1C[C@@H](C)N				0.907872	0.878266	0.907751	0.901923		0.893069	0.904837		1.01318
NCGC00095043-07	OC1=C(O)C(=O)C(O)=C(O)C1=O	TETROQUINONE	Clinical		0.941972	0.971149	0.988366	0.949953		0.956561	0.969159		1.01317
NCGC00164529-04	CCCCCCCCCCCCCCCCCC(=O)OCC(O)CO	GLYCERYL 1-STEARATE	US Previously Marketed		0.959169	0.985897	0.986332	0.98429		0.972533	0.985311		1.01314
NCGC00025014-03	Cl.Cl.COC(=O)C1=C(C)NC(C)=C(C1C2=CC=CC(=C2)N(=O)=O)C(=O)OCCCN3CCC(CC3)(C4=CC=CC=C4)C5=CC=CC=C5				0.816564	0.803566	0.794981	0.846353		0.810065	0.820667		1.01309
NCGC00182082-03	CCO[C@H](CC1=CC=C(OCCC2=CC=C(OS(C)(=O)=O)C=C2)C=C1)C(O)=O	[NO STEREO] TESAGLITAZAR	Possibly Marketed Outside US		0.984409	0.99222	0.994455	1.00789		0.988314	1.00117		1.01301
NCGC00016257-10	CN(C)C1=C(C)N(C)N(C1=O)C2=CC=CC=C2	AMINOPHENAZONE	US Previously Marketed		1.02012	1.04894	1.01906	1.07688		1.03453	1.04797		1.01299
NCGC00178879-04	[Na+].[Na+].CC[Hg]SC1=C(C=CC=C1)C([O-])=O				0.951494	0.997017	0.976053	0.997684		0.974255	0.986869		1.01295
NCGC00160653-03	COC1=CC=C(C=C1)S(=O)(=O)NC2=NN=C(CC(C)C)S2	GLYSOBUZOLE	Clinical		0.87529	0.818355	0.839989	0.875532		0.846823	0.85776		1.01292
NCGC00160402-02	OC(=O)C(CC1=CC(I)=C(O)C(I)=C1)C2=CC=CC=C2	IODOALPHIONIC ACID	Possibly Marketed Outside US		0.951397	0.952176	0.935411	0.992633		0.951787	0.964022		1.01286
NCGC00181750-01	Cl.CO\N=C(\C(=O)N[C@H]1[C@H]2SCC(C[N+]3=C4C=CC=NN4C=C3)=C(N2C1=O)C([O-])=O)C5=NSC(N)=N5	[NO STEREO] CEFOZOPRAN HYDROCHLORIDE	Possibly Marketed Outside US		0.926053	0.964916	0.962153	0.953041		0.945485	0.957597		1.01281
NCGC00178869-03	NC1=C2N=CN([C@@H]3O[C@H](CO)[C@@H](O)[C@H]3O)C2=NC=N1	ADENOSINE	US Approved Rx		0.952902	1.00638	1.01139	0.972969		0.979641	0.992177		1.0128
NCGC00015989-17	O=C1N(C2CCC(=O)NC2=O)C(=O)C3=C1C=CC=C3	THALIDOMIDE	US Approved Rx		1.01306	1.01577	1.02932	1.02538		1.01442	1.02735		1.01275
NCGC00160566-02	CC1=NC2=C(O)C(Br)=CC(Br)=C2C=C1	BROQUINALDOL	Clinical		0.98585	0.984528	1.01032	0.985184		0.985189	0.997751		1.01275
NCGC00094754-05	NC(=O)NC(=O)CC1=CC=CC=C1	PHENACEMIDE	US Previously Marketed		1.02456	1.01098	1.02097	1.04041		1.01777	1.03069		1.0127
NCGC00182989-01	ClC1=CC=C(C=C1)S(=O)(=O)NC(=O)NN2CCCC2	GLYCLOPYRAMIDE	Possibly Marketed Outside US		0.943458	0.921819	0.941724	0.947229		0.932639	0.944477		1.01269
NCGC00095255-08	CC(C)CCC[C@@H](C)CCC[C@@H](C)CCC[C@]1(C)CCC2=C(O1)C(C)=C(C)C(OC(C)=O)=C2C	.ALPHA.-TOCOPHEROL ACETATE, D-	US Unapproved Medicine		1.03336	1.06171	1.02349	1.09807		1.04754	1.06078		1.01264
NCGC00016927-11	CCN1C=C(C(O)=O)C(=O)C2=C1N=C(N3CCNCC3)C(F)=C2	ENOXACIN	US Previously Marketed		0.957428	0.902875	0.950035	0.933771		0.930151	0.941903		1.01263
NCGC00024715-05	N[C@@H](CCCNC(N)=N)C(O)=O	ARGININE	US Approved Rx		0.950366	0.947814	0.976141	0.945972		0.94909	0.961056		1.01261
NCGC00015399-16	CCC1=CC=CC2=C1NC3=C2CCOC3(CC)CC(O)=O	ETODOLAC	US Approved Rx		0.973107	0.999342	1.0063	0.990814		0.986224	0.998555		1.0125
NCGC00016572-12	COC1=CC(NS(=O)(=O)C2=CC=C(N)C=C2)=NC=N1	SULFAMONOMETHOXINE	Possibly Marketed Outside US		0.944641	0.93257	0.945393	0.955237		0.938605	0.950315		1.01248
NCGC00016760-08	CCOC(=O)N1C=CN(C)C1=S	CARBIMAZOLE	Possibly Marketed Outside US		0.942615	0.993685	0.984334	0.976041		0.96815	0.980188		1.01243
NCGC00093354-05	NC(=O)C1=CN=CC=C1	NIACINAMIDE	US Approved Rx		0.992584	0.930995	0.947438	0.999992		0.961789	0.973715		1.0124
NCGC00023230-10	COC1=C(OC)C2=C(C=C1)[C@H](OC2=O)[C@@H]3N(C)CCC4=CC5=C(OCO5)C(OC)=C34	NOSCAPINE|GNOSCOPINE	US Previously Marketed		0.874221	0.942747	0.904707	0.93477		0.908484	0.919739		1.01239
NCGC00164503-02	CC(O)C(O)=O.CCCCCCCCCCCCCCNCCO	MYRALACT	Clinical		0.926119	1.01919	0.979285	0.989964		0.972653	0.984624		1.01231
NCGC00090942-03	N=C1NC(=N)C2=C1C=C3C=CC=CC3=C2	1,3-DIIMINOBENZ(F)ISOINDOLINE	Other		0.931654	0.865553	0.933286	0.886016		0.898604	0.909651		1.01229
NCGC00344572-01	O.[Na+].CC1(C)O[C@H]2[C@@H]3OC(C)(C)OC[C@@H]3O[C@]2(O1)C([O-])=O				0.893138	1.03145	0.973358	0.974846		0.962297	0.974102		1.01227
NCGC00160631-02	COP(=S)(OC)OC1=CC=C(C=C1)S(=O)(=O)N(C)C	FAMPHUR	Possibly Marketed Outside US		0.899044	0.952103	0.928903	0.9449		0.925574	0.936901		1.01224
NCGC00253632-01	COC1=CC(OC)=NC(O[C@H](C(O)=O)C(OC)(C2=CC=CC=C2)C3=CC=CC=C3)=N1	DARUSENTAN	Clinical		0.871672	0.903226	0.847081	0.949454		0.887449	0.898267		1.01219
NCGC00167465-02	C[C@H](\C=C\[C@@H](O)C1CC1)[C@H]2CC[C@@H]3[C@]2(C)CCC\C3=C/C=C4/C[C@@H](O)C[C@H](O)C4=C	CALCIPOTRIENE	US Approved Rx		0.871332	0.926476	0.903735	0.915981		0.898904	0.909858		1.01219
NCGC00165736-04	NC(=O)C1=C(N)N(C=N1)[C@@H]2O[C@H](CO)[C@@H](O)[C@H]2O	ACADESINE	Possibly Marketed Outside US		0.970417	1.03305	1.00483	1.023		1.00174	1.01392		1.01216
NCGC00159451-06	CCOC(=O)C1=C(N)SC2=C1CCN(CC3=CC=CC=C3)C2	TINORIDINE	Possibly Marketed Outside US		0.955419	0.899288	0.960188	0.917015		0.927354	0.938601		1.01213
NCGC00018153-10	C\C=C(C1=CC=C(O)C=C1)\C(=C\C)C2=CC=C(O)C=C2	DIENESTROL	US Previously Marketed		0.895515	0.951808	0.940313	0.929369		0.923662	0.934841		1.0121
NCGC00165740-05	Cl.Cl.CCOC(=O)[C@H](CCC1=CC=CC=C1)N[C@H]2CCC3=C(C=CC=C3)N(CC(O)=O)C2=O				0.939289	0.97253	0.952503	0.982441		0.955909	0.967472		1.0121
NCGC00168776-03	CS(O)(=O)=O.CC(C)NC1=C(N=CC=C1)N2CCN(CC2)C(=O)C3=CC4=C(N3)C=CC(NS(C)(=O)=O)=C4	DELAVIRDINE MESYLATE	US Previously Marketed		0.86092	0.884497	0.864426	0.901644		0.872708	0.883035		1.01183
NCGC00178520-03	Cl.Cl.CN(CC1=C(N)C(Br)=CC(Br)=C1)C2CCCCC2				0.915431	0.897008	0.925695	0.907938		0.906219	0.916817		1.01169
NCGC00095762-04	CN1CC(=O)NC1=N	CREATININE	Possibly Marketed Outside US		0.948941	0.943793	0.942274	0.972586		0.946367	0.95743		1.01169
NCGC00015959-09	[Cl-].C[N+]1=CC2=C3OCOC3=CC=C2C4=C1C5=C(C=C4)C=C6OCOC6=C5	SANGUINARIUM CHLORIDE	Clinical		0.51353	0.531017	0.515149	0.541599		0.522273	0.528374		1.01168
NCGC00160640-03	CC(C)(C)OC(=O)C1=C2[C@@H]3CCCN3C(=O)C4=C(Br)C=CC=C4N2C=N1	BRETAZENIL	Possibly Marketed Outside US		0.91189	0.952183	0.947208	0.938618		0.932037	0.942913		1.01167
NCGC00016016-18	NC1=NC(N)=C2N=C(C3=CC=CC=C3)C(N)=NC2=N1	TRIAMTERENE	US Approved Rx		1.03682	1.0235	1.03364	1.05062		1.03016	1.04213		1.01162
NCGC00016397-04	Cl.Cl.CN(C)CCCOC1=NN(CC2=CC=CC=C2)C3=C1C=CC=C3				0.93414	0.964809	0.978647	0.942289		0.949474	0.960468		1.01158
NCGC00164077-02	NC1=CC=C(C=C1)\N=N\C2=CC=CC=C2	P-AMINOAZOBENZENE	Other		0.713067	0.677265	0.708717	0.697631		0.695166	0.703174		1.01152
NCGC00093889-12	CNC(=O)OC1=CC=C2N(C)[C@H]3N(C)CC[C@@]3(C)C2=C1	PHYSOSTIGMINE	US Unapproved Medicine		0.96707	0.972173	0.986818	0.974734		0.969622	0.980776		1.0115
NCGC00091071-08	ClC1=CC=C(C=C1)C(C2=CC=C(Cl)C=C2)C(Cl)(Cl)Cl	DDT	US Previously Marketed		0.992437	0.962047	1.0189	0.958055		0.977242	0.988475		1.01149
NCGC00262927-01	Cl.CC1=C(C=CC=C1)N2CCN(CCC3=NN=C4CCCCN34)CC2	DAPIPRAZOLE HYDROCHLORIDE	US Previously Marketed		0.940811	0.951909	0.913564	1.00087		0.94636	0.957216		1.01147
NCGC00016612-05	COC1=NC=NC(NS(=O)(=O)C2=CC=C(N)C=C2)=C1OC	SULFADOXINE	US Previously Marketed		0.954015	0.930946	0.960103	0.946353		0.942481	0.953228		1.0114
NCGC00090704-03	Cl[In](Cl)Cl	INDIUM CHLORIDE	Possibly Marketed Outside US		1.01202	1.02485	1.02624	1.03379		1.01844	1.03002		1.01137
NCGC00094521-05	COC(=O)C1=C(Cl)C(Cl)=C(C(=O)OC)C(Cl)=C1Cl	CHLORTHAL-DIMETHYL	Other		0.986666	1.01928	1.02871	0.999978		1.00297	1.01434		1.01133
NCGC00024810-07	CC(C)NCC(O)COC1=CC=C(NC(C)=O)C=C1	PRACTOLOL	Possibly Marketed Outside US		0.941268	0.92847	0.975426	0.915449		0.934869	0.945438		1.0113
NCGC00090962-05	O=C1C=C(OC2=C1C=CC=C2)C3=CC=CC=C3	FLAVONE	US Unapproved Medicine		0.899384	0.887676	0.870115	0.937119		0.89353	0.903617		1.01129
NCGC00015906-04	Cl.COC1=C(C=CC=C1)N2CCNCC2	N-(2-METHOXYPHENYL)PIPERAZINE HYDROCHLORIDE	Other		0.922954	0.961617	0.946708	0.959116		0.942285	0.952912		1.01128
NCGC00094557-06	NC(=O)C1=C(Cl)C=C(C=C1)N(=O)=O	AKLOMIDE	Possibly Marketed Outside US		0.879585	0.970664	0.938953	0.932049		0.925124	0.935501		1.01122
NCGC00024740-04	Cl.ClC1=CC=CC(SC2CCNCC2)=N1				0.879998	0.911495	0.935199	0.876357		0.895747	0.905778		1.0112
NCGC00189074-03	FC1=C(F)C(NC2=C(Cl)C=C(I)C=C2)=C(C=C1)C(=O)NOCC3CC3	CI-1040	Clinical		0.516414	0.480001	0.503347	0.503941		0.498208	0.503644		1.01091
NCGC00261968-01	CC(C)(C)NCC(O)COC1=C(OCC2CCCO2)C=CC=C1	BUFETOLOL	Possibly Marketed Outside US		0.908363	0.958148	0.949168	0.937698		0.933255	0.943433		1.01091
NCGC00253757-01	CCCCCCCCCCCCCCCCCCN(C)C	DYMANTHINE	Possibly Marketed Outside US		0.968895	0.994188	1.00984	0.974633		0.981542	0.992237		1.0109
NCGC00167499-02	Cl.CC(=O)OCC(=O)NCCCOC1=CC=CC(CN2CCCCC2)=C1	ROXATIDINE ACETATE HYDROCHLORIDE	Possibly Marketed Outside US		0.977503	0.958215	1.0036	0.953192		0.967859	0.978397		1.01089
NCGC00253705-01	COC1=CC(CC#N)=CC(OC)=C1OC				1.01178	0.934627	0.954289	1.0133		0.973206	0.983794		1.01088
NCGC00165787-03	OC(=O)CC1=CC=C(CCNS(=O)(=O)C2=CC=C(Cl)C=C2)C=C1	DALTROBAN	Clinical		0.964504	0.989541	0.983493	0.991785		0.977022	0.987639		1.01087
NCGC00263544-01	Cl.C[C@@H](CN1CC(=O)NC(=O)C1)N2CC(=O)NC(=O)C2				1.0151	1.00133	0.984397	1.05388		1.00821	1.01914		1.01084
NCGC00025098-02	Cl.Cl.Cl\C(=C/N1C=NC=N1)C2=C(Cl)C=C(Cl)C=C2				0.87721	0.850031	0.904434	0.841358		0.863621	0.872896		1.01074
NCGC00015389-14	CC(C)C1=CC=CC(C(C)C)=C1O	PROPOFOL	US Approved Rx		0.975206	1.00948	1.0092	0.996604		0.992345	1.0029		1.01064
NCGC00163754-04	COCC(=O)N(C(C)C(=O)OC)C1=C(C)C=CC=C1C	METALAXYL	Other		0.934654	0.960072	0.945462	0.969309		0.947363	0.957385		1.01058
NCGC00018171-06	[Br-].[Br-].C[N+]12CCC(CC1)C(C2)OC(=O)C(O)(C3=CC=CC=C3)C4=CC=CC=C4				0.900902	0.962908	0.919693	0.963832		0.931905	0.941763		1.01058
NCGC00253747-01	CC(C)(N)CC1=C(Cl)C=CC=C1	CLORTERMINE	US Previously Marketed		0.9114	0.952569	0.912315	0.971371		0.931985	0.941843		1.01058
NCGC00163179-03	CN([C@H]1CC[C@@]2(CCCO2)C[C@@H]1N3CCCC3)C(=O)CC4=CC=CC=C4	U-69593	Other		0.890929	0.855378	0.879272	0.885447		0.873153	0.882359		1.01054
NCGC00178864-03	Cl.Cl.Cl.CC[C@@H](CO)NCCN[C@@H](CC)CO				0.940853	0.982998	0.959027	0.985101		0.961926	0.972064		1.01054
NCGC00166104-04	NC(=O)CCCCC1CCSS1	THIOCTIC ACID AMIDE	Possibly Marketed Outside US		1.03835	1.06716	1.08009	1.0476		1.05276	1.06384		1.01053
NCGC00091468-02	NC1=CC=C(Cl)C=C1	4-CHLOROANILINE	Other		0.879064	0.952247	0.952987	0.897569		0.915656	0.925278		1.01051
NCGC00247677-01	OC(=O)\C=C\C(O)=O.C[C@H]1[C@@H]2CC3=C(C=C(O)C=C3)[C@@]1(C)CCN2C.C[C@H]4[C@@H]5CC6=C(C=C(O)C=C6)[C@@]4(C)CCN5C				0.964367	0.968419	0.982283	0.970745		0.966393	0.976514		1.01047
NCGC00263468-01	OC(=O)[C@@H]1CSCN1	TIMONACIC, (R)-	Other		0.928949	0.942487	0.965774	0.92513		0.935718	0.945452		1.0104
NCGC00091086-02	OCCCBr	3-BROMO-1-PROPANOL	Other		0.937799	0.961463	0.959187	0.959762		0.949631	0.959474		1.01037
NCGC00253629-01	CCC1=C2NC=C(CCO)C2=CC=C1				0.993745	0.882045	0.944848	0.950229		0.937895	0.947539		1.01028
NCGC00160628-03	C[C@@H]1O[C@@H](OC[C@H]2O[C@@H](OC3=C(OC4=C(C3=O)C(O)=CC(O)=C4)C5=CC(O)=C(O)C=C5)[C@H](O)[C@@H](O)[C@@H]2O)[C@H](O)[C@H](O)[C@H]1O	RUTIN	US Previously Marketed		0.893153	0.898929	0.912389	0.898021		0.896041	0.905205		1.01023
NCGC00017325-06	OCC1=CC(=O)C(O)=CO1	KOJIC ACID	Other		0.981775	0.979187	0.974666	1.00634		0.980481	0.990503		1.01022
NCGC00015439-11	CCOC(=O)C1=C2CN(C)C(=O)C3=C(C=CC(F)=C3)N2C=N1	FLUMAZENIL	US Approved Rx		0.972516	1.01162	1.00382	1.00051		0.992069	1.00217		1.01018
NCGC00015724-17	OC(=O)C1=C(NC2=CC(=CC=C2)C(F)(F)F)N=CC=C1	NIFLUMIC ACID	Possibly Marketed Outside US		0.892643	0.950742	0.949982	0.912162		0.921693	0.931072		1.01018
NCGC00178854-03	Cl.Cl.CN(C)[C@H]1[C@@H]2C[C@@H]3CC4=C(C=CC(O)=C4C(=O)C3=C(O)[C@]2(O)C(=O)C(C(N)=O)=C1O)N(C)C				0.868887	0.866823	0.875875	0.877448		0.867855	0.876662		1.01015
NCGC00095176-08	NC(=O)CS(=O)C(C1=CC=CC=C1)C2=CC=CC=C2	MODAFINIL	US Approved Rx		0.978601	1.04605	1.0186	1.02654		1.01232	1.02257		1.01012
NCGC00161621-03	COC1=C2OC3=CC=C(C[C@@H]4N(C)CCC5=C4C(OC6=C(OC)C=C7CCN(C)[C@H](CC(C=C1)=C2)C7=C6)=C8OCOC8=C5)C=C3	CEPHARANTHINE	Possibly Marketed Outside US		0.89671	0.886622	0.864241	0.937107		0.891666	0.900674		1.0101
NCGC00090787-08	O=C(C1=CC=CC=C1)C2=CC=CC=C2	BENZOPHENONE	Possibly Marketed Outside US		0.977324	0.973954	0.970628	1.00036		0.975639	0.985493		1.0101
NCGC00090987-03	OC(=O)CC1=C2C=CC=CC2=CC=C1	1-NAPHTHALENEACETIC ACID	Possibly Marketed Outside US		0.962577	1.01215	0.99952	0.995095		0.987363	0.997307		1.01007
NCGC00160484-02	Cl.CCN(CC)CCOC1=C(C=CC=C1)C(=O)CCC2=CC=CC=C2	ETAFENONE HYDROCHLORIDE	Possibly Marketed Outside US		0.938453	0.928932	0.927856	0.958324		0.933693	0.94309		1.01006
NCGC00181026-02	Cl.ClC1=CC=C(C=C1)\C=N\NC(=N)N\N=C/C2=CC=C(Cl)C=C2	[NO STEREO] ROBENIDINE HYDROCHLORIDE	Possibly Marketed Outside US		0.926542	0.971184	0.951051	0.965733		0.948863	0.958392		1.01004
NCGC00090705-15	NC1=NC(=O)N(C=C1)[C@H]2CC[C@@H](CO)O2	ZALCITABINE	US Previously Marketed		1.00162	0.944152	0.961149	1.00414		0.972885	0.982647		1.01003
NCGC00253716-01	CC(=O)C1=CC(C(N)=O)=C(O)C=C1				0.998883	0.952641	0.955196	1.01586		0.975762	0.985527		1.01001
NCGC00160396-04	COC1=CC=C(C=C1)C(=O)C2=C(C)N(CCN3CCOCC3)C4=C2C=CC=C4	PRAVADOLINE	Clinical		0.970764	0.956781	0.951753	0.995068		0.963773	0.97341		1.01
NCGC00159336-03	CC1(C)[C@@H](N2[C@@H](CC2=O)S1(=O)=O)C(O)=O	SULBACTAM	US Approved Rx		0.888369	0.913615	0.900458	0.919541		0.900992	0.909999		1.01
NCGC00094532-06	OC(=O)CCCOC1=C(Cl)C=C(Cl)C=C1	2,4-DB	Other		0.929169	0.89715	0.927649	0.916882		0.913159	0.922266		1.00997
NCGC00179034-07	OCCS(O)(=O)=O.OCCS(O)(=O)=O.NC(=N)C1=CC=C(OCCCCCOC2=CC=C(C=C2)C(N)=N)C=C1	PENTAMIDINE ISETHIONATE	US Approved Rx		0.890972	0.950913	0.902713	0.957522		0.920943	0.930118		1.00996
NCGC00181129-06	CC1=NC(NC2=NC=C(S2)C(=O)NC3=C(C)C=CC=C3Cl)=CC(=N1)N4CCN(CCO)CC4	DASATINIB ANHYDROUS	US Approved Rx		1.00178	1.04674	1.00229	1.06638		1.02426	1.03433		1.00984
NCGC00016047-11	FC(F)(F)C1=C(C=CC=C1)N2C=CN=C2				0.985024	1.03474	1.02952	1.01005		1.00988	1.01979		1.00981
NCGC00168774-02	CS(O)(=O)=O.CS(O)(=O)=O.C#CCN[C@@H]1CCC2=C1C=CC=C2				0.967081	1.00279	1.02361	0.965562		0.984935	0.994587		1.0098
NCGC00164553-02	NC1=C2N=CN([C@@H]3O[C@H](CO)[C@@H](O)[C@@H]3F)C2=NC(Cl)=N1	CLOFARABINE	US Approved Rx		1.0388	1.05157	1.02906	1.08168		1.04518	1.05537		1.00975
NCGC00090827-04	COC1=C(O)C=CC=C1	GUAIACOL	US Previously Marketed		0.941154	0.96373	0.988604	0.934804		0.952442	0.961704		1.00972
NCGC00168464-04	CC1=CC=C(C=C1)S([O-])(=O)=O.CC2=CC=C(C=C2)S([O-])(=O)=O.CCCCCCC[N+](CC)(CC)CCCCC3=CC=C(Cl)C=C3				0.782879	0.814724	0.821224	0.79191		0.798802	0.806567		1.00972
NCGC00182057-03	Cl.Cl.CC1=C(C)C(CC2=CNC=N2)=CC=C1				0.927258	0.932277	0.94004	0.937563		0.929767	0.938801		1.00972
NCGC00263533-01	NC1=NC(=O)C2=C(N1)N(CCC(CO)CO)C=N2	PENCICLOVIR	US Approved Rx		0.921992	0.967484	0.954166	0.953641		0.944738	0.953903		1.0097
NCGC00263543-01	OS(O)(=O)=O.CC[C@]1(O)C[C@H]2C[N@@](C1)CCC3=C(NC4=C3C=CC=C4)[C@@](C2)(C(=O)OC)C5=C(OC)C=C6N(C=O)[C@@H]7[C@]8(CCN9CC=C[C@](CC)([C@@H]89)[C@@H](OC(C)=O)[C@]7(O)C(=O)OC)C6=C5	[NO STEREO] VINCRISTINE SULFATE	US Approved Rx		0.873004	0.89003	0.890319	0.88972		0.881517	0.89002		1.00965
NCGC00160546-02	CC1=C(Cl)C(=O)OC2=C1C=CC(OP(=O)(OCCCl)OCCCl)=C2	HALOXON	Possibly Marketed Outside US		0.969109	1.08767	1.02612	1.05035		1.02839	1.03823		1.00957
NCGC00166072-02	OC[C@H](O)[C@@H](O)[C@@H](O)[C@H](O)CO	GALACTITOL	Clinical		0.930808	0.923388	0.966606	0.905259		0.927098	0.935932		1.00953
NCGC00166076-07	OC[C@H]1O[C@@H](OC2=CC=C(O)C=C2)[C@H](O)[C@@H](O)[C@@H]1O	ARBUTIN	Possibly Marketed Outside US		1.03434	0.990701	1.02024	1.02409		1.01252	1.02216		1.00952
NCGC00090964-04	Cl.NCCNCCNCCNCCN				1.01579	0.976381	0.995488	1.01557		0.996084	1.00553		1.00948
NCGC00247692-01	Cl.Cl.COC1=C2OCOC2=CC(CC(C)N)=C1				1.01425	0.959293	0.993308	0.99892		0.986773	0.996114		1.00947
NCGC00179351-03	CCC1NC(=O)C2=CC(=C(Cl)C=C2N1)S(N)(=O)=O	QUINETHAZONE	US Previously Marketed		0.930537	0.999892	0.977831	0.970699		0.965214	0.974265		1.00938
NCGC00164486-04	COC1=CC(C=C2CCCC(=CC3=CC(OC)=C(O)C=C3)C2=O)=CC=C1O	[NO STEREO] CYCLOVALONE	Possibly Marketed Outside US		0.710704	0.709283	0.712696	0.720504		0.709993	0.7166		1.00931
NCGC00094856-05	NC1=NC=NC2=C1N=CN2	ADENINE	Possibly Marketed Outside US		0.952146	1.00769	0.976376	1.00165		0.979919	0.989011		1.00928
NCGC00164173-06	CCCCCCCCOC1=CC(O)=C(C=C1)C(=O)C2=CC=CC=C2	OCTABENZONE	Clinical		1.02932	1.00144	1.00437	1.04515		1.01538	1.02476		1.00924
NCGC00013130-04	Cl.Cl.Cl.CC1=CC(N)=C2C=C(NC(=O)NC3=CC4=C(C=C3)N=C(C)C=C4N)C=CC2=N1				1.00308	1.04955	1.00753	1.0638		1.02631	1.03567		1.00911
NCGC00094908-06	CC1=C(OCC(O)CO)C=CC=C1	MEPHENESIN	US Previously Marketed		1.02902	1.0015	1.0143	1.03456		1.01526	1.02443		1.00904
NCGC00179449-03	OC(=O)CC(O)(CC(O)=O)C(O)=O.CCN(CC)CCC1=NC(=NO1)C2=CC=CC=C2	OXOLAMINE CITRATE	Possibly Marketed Outside US		0.954195	1.0194	1.06162	0.929797		0.986799	0.995707		1.00903
NCGC00022398-05	CC(=O)OCC(=O)[C@@]12OC(C)(C)O[C@@H]1C[C@H]3[C@@H]4C[C@H](F)C5=CC(=O)C=C[C@]5(C)[C@@]4(F)[C@@H](O)C[C@]23C	FLUOCINONIDE	US Approved Rx		0.974944	1.05733	1.03165	1.01894		1.01614	1.0253		1.00901
NCGC00163919-02	CC(C)OC(=O)C1=CC(=CC(=C1)C(=O)OC(C)C)N(=O)=O	NITROTHAL-ISOPROPYL	Other		0.963885	0.93792	0.947279	0.971652		0.950903	0.959466		1.00901
NCGC00164555-03	CCN(CC)C(=O)C(\C#N)=C\C1=CC(O)=C(O)C(=C1)N(=O)=O	ENTACAPONE	US Approved Rx		0.693081	0.686555	0.65988	0.732136		0.689818	0.696008		1.00897
NCGC00094918-07	O=C1NS(=O)(=O)C2=C1C=CC=C2	SACCHARIN	US Previously Marketed		0.895657	0.991008	0.967021	0.936452		0.943333	0.951736		1.00891
NCGC00015859-14	Cl.CCN(CC)CCNC(=O)C1=CC=C(N)C=C1	PROCAINAMIDE HYDROCHLORIDE	US Approved Rx		0.990574	1.06328	1.02537	1.04671		1.02692	1.03604		1.00888
NCGC00015678-10	Cl.CC(C)C1=CC(OC(C)=O)=C(C)C=C1OCCN(C)C	MOXISYLYTE HYDROCHLORIDE	Possibly Marketed Outside US		0.936703	0.978532	0.97385	0.958363		0.957618	0.966106		1.00886
NCGC00090771-04	OC[C@H]1O[C@@H]2O[C@@H]3[C@@H](CO)O[C@H](O[C@@H]4[C@@H](CO)O[C@H](O[C@@H]5[C@@H](CO)O[C@H](O[C@@H]6[C@@H](CO)O[C@H](O[C@@H]7[C@@H](CO)O[C@H](O[C@@H]8[C@@H](CO)O[C@H](O[C@H]1[C@H](O)[C@H]2O)[C@H](O)[C@H]8O)[C@H](O)[C@H]7O)[C@H](O)[C@H]6O)[C@H](O)[C@H]5O)[C@H](O)[C@H]4O)[C@H](O)[C@H]3O	BETADEX	Possibly Marketed Outside US		0.940751	0.967042	0.957806	0.966694		0.953896	0.96225		1.00876
NCGC00166222-04	Cl.Cl.C(CNCC1=CC=CC=C1)NCC2=CC=CC=C2	BENZATHINE DIHYDROCHLORIDE	Other		0.950532	0.973481	0.997333	0.943351		0.962006	0.970342		1.00867
NCGC00183001-01	CC1=C(C=CC=C1)C(=O)NC2=CC(C)=C(C=C2)C(=O)N3CCCC(O)C4=C3C=CC(Cl)=C4	TOLVAPTAN	US Approved Rx		0.846034	0.899778	0.859991	0.900837		0.872906	0.880414		1.0086
NCGC00090721-03	C=CC(=O)NCNC(=O)C=C	BISACRYLAMIDE	Other		0.929825	1.00812	0.959212	0.99539		0.968974	0.977301		1.00859
NCGC00167471-02	COC1=CC=C(C=C1)C2=CC(=S)SS2	ANETHOLTRITHION	Possibly Marketed Outside US		0.663382	0.750923	0.699641	0.726757		0.707153	0.713199		1.00855
NCGC00160398-05	CS(O)(=O)=O.CS(O)(=O)=O.NC(=N)NC1=CC=C(C=C1)C(=O)OC2=CC3=C(C=C2)C=C(C=C3)C(N)=N	NAFAMOSTAT MESYLATE	Possibly Marketed Outside US		1.02614	0.99017	1.0027	1.03073		1.00815	1.01671		1.00849
NCGC00253568-01	[Zn++].CCCCCCCC([O-])=O.CCCCCCCC([O-])=O	ZINC CAPRYLATE	US Approved OTC		0.971114	0.907512	0.964719	0.92975		0.939313	0.947234		1.00843
NCGC00016391-13	OC1=C2N=CC=CC2=C(Cl)C=C1I	CLIOQUINOL	US Approved OTC		1.01152	0.994075	0.998535	1.02395		1.0028	1.01124		1.00842
NCGC00164489-04	NC1=NC(N)=C(S1)C2=CC=CC=C2	AMIPHENAZOLE	Possibly Marketed Outside US		0.923973	0.920857	0.929518	0.930702		0.922415	0.93011		1.00834
NCGC00160388-04	CN1CCN(CC1)C2=NC3=C(CC4=C2C=CC=C4)C=CC(F)=C3	FLUPERLAPINE	Clinical		0.93108	0.990347	0.975956	0.961468		0.960713	0.968712		1.00833
NCGC00015917-06	Cl.Cl.CN1C=CC2=C1C=C3CCN(C(=O)NC4=CN=CC=C4)C3=C2				0.989015	0.979394	0.960846	1.02393		0.984205	0.992388		1.00832
NCGC00182549-02	OC(=O)\C=C/C(O)=O.OC(CC(O)=O)C(O)=O.COC[C@@H](N1CCN(C[C@H]1C)C2(C)CCN(CC2)C(=O)C3=C(C)N=CN=C3C)C4=CC=C(C=C4)C(F)(F)F				0.929648	0.929562	0.943166	0.931499		0.929605	0.937332		1.00831
NCGC00165846-04	Cl.Cl.CCC1=NN(CCCN2CCN(CC2)C3=CC=CC(Cl)=C3)C(=O)N1CCOC4=CC=CC=C4				0.751208	0.781137	0.765434	0.779538		0.766173	0.772486		1.00824
NCGC00182074-03	OC1C(COC(=O)C2=CN=CC=C2)(COC(=O)C3=CN=CC=C3)CCCC1(COC(=O)C4=CN=CC=C4)COC(=O)C5=CN=CC=C5	NICOMOL	Possibly Marketed Outside US		0.948008	0.971821	1.01499	0.920595		0.959915	0.967792		1.00821
NCGC00015673-13	NC1=NC(=CC(N)=N1=O)N2CCCCC2	MINOXIDIL	US Approved Rx		0.946561	0.999152	0.964274	0.997325		0.972856	0.980799		1.00816
NCGC00091183-04	OC1=C(Br)C=C(Br)C=C1Br	2,4,6-TRIBROMOPHENOL	Possibly Marketed Outside US		0.968286	1.00722	0.98045	1.01111		0.987752	0.995778		1.00812
NCGC00016306-08	N[C@@H]1CONC1=O	CYCLOSERINE	US Approved Rx		0.939665	0.973987	0.940996	0.988203		0.956826	0.964599		1.00812
NCGC00160378-02	[Cl-].[I-].CC(C)[N+](C)(C)CC(O)COC1=C2C=CC=CC2=CC=C1				0.944267	0.996408	0.951266	1.00513		0.970338	0.978196		1.0081
NCGC00262533-02	CC[C@@]12CCCN3CCC4=C([C@H]13)N(C5=C4C=CC=C5)C(=O)C2	VINBURNINE, (+/-)-|VINBURNINE	Possibly Marketed Outside US		0.928434	1.01486	0.988426	0.970593		0.971649	0.979509		1.00809
NCGC00018097-06	CCC(=O)C1=CC=C(O)C=C1	PAROXYPROPIONE	Possibly Marketed Outside US		0.922208	0.901399	0.908336	0.929834		0.911804	0.919085		1.00799
NCGC00160361-02	COC1=C(O)C=CC(=C1)C(=S)N2CCOCC2	VANITIOLIDE	Clinical		1.02268	1.04915	1.08651	1.00176		1.03591	1.04414		1.00794
NCGC00090780-04	CCCCOC(=O)C1=C(C=CC=C1)C(=O)OCC2=CC=CC=C2	BENZYL BUTYL PHTHALATE	Other		0.924511	0.958168	0.945193	0.952387		0.94134	0.94879		1.00791
NCGC00095105-05	CC(=O)NC1=C(I)C=C(I)C(C(O)=O)=C1I	ACETRIZOIC ACID	US Previously Marketed		0.921082	0.895124	0.910996	0.919498		0.908103	0.915247		1.00787
NCGC00091088-05	O1C=CC2=C1C=CC=C2	BENZOFURAN	Other		0.959574	0.943459	0.966486	0.951495		0.951517	0.958991		1.00785
NCGC00249110-03	OC[C@H]1O[C@H](O[C@]2(CCl)O[C@H](CCl)[C@@H](O)[C@@H]2O)[C@H](O)[C@@H](O)[C@H]1Cl	SUCRALOSE	Possibly Marketed Outside US		0.95186	0.926563	0.957709	0.935436		0.939211	0.946573		1.00784
NCGC00182709-03	Cl.Cl.CC1(C)OC[C@@H](COC(=O)CCC2=CC=C(OC[C@@H](O)CNCCNC(=O)N3CCOCC3)C=C2)O1				0.919243	0.95077	0.940325	0.944266		0.935007	0.942296		1.0078
NCGC00015520-11	NC(=O)NO	HYDROXYUREA	US Approved Rx		0.962	0.959981	0.959689	0.977212		0.960991	0.96845		1.00776
NCGC00022697-03	[Br-].[Br-].C[N+]1(C)[C@H]2C[C@@H](C[C@@H]1[C@H]3O[C@@H]23)OC(=O)[C@H](CO)C4=CC=CC=C4				0.926828	1.0064	0.996994	0.951034		0.966615	0.974014		1.00765
NCGC00164578-02	CC1=CC=C(C=N1)C2=C(C=C(Cl)C=N2)C3=CC=C(C=C3)S(C)(=O)=O	ETORICOXIB	Possibly Marketed Outside US		0.93377	0.947295	0.94556	0.949879		0.940533	0.94772		1.00764
NCGC00024994-06	Cl.C[C@H](CC1=CC=CC=C1)N(C)CC#C	SELEGILINE HYDROCHLORIDE	US Approved Rx		0.928118	0.888898	0.93334	0.897549		0.908508	0.915445		1.00764
NCGC00016599-04	NC1=NC(=O)NC=C1F	FLUCYTOSINE	US Approved Rx		0.949075	0.991256	0.951904	1.00324		0.970166	0.977572		1.00763
NCGC00182988-01	CC(=O)OCC(=O)NC1=CC(=CC(NC(=O)COC(C)=O)=C1Cl)C#N	ACREOZAST	Possibly Marketed Outside US		0.941653	0.996949	1.02333	0.930066		0.969301	0.9767		1.00763
NCGC00015243-10	Cl.Cl.ClC1=CC=C(CN2C(CN3CCCC3)=NC4=C2C=CC=C4)C=C1				0.847312	0.906684	0.861841	0.90532		0.876998	0.883581		1.00751
NCGC00159406-12	OC(C(O)C(O)=O)C(O)=O.OC(C(O)C(O)=O)C(O)=O.NC[C@H](O)C1=CC(O)=C(O)C=C1				0.934178	1.00762	0.985296	0.971025		0.970897	0.97816		1.00748
NCGC00091650-03	NC1=C(O)C=C(C=C1)N(=O)=O	2-AMINO-5-NITROPHENOL	Other		0.689098	0.751861	0.712765	0.738903		0.720479	0.725834		1.00743
NCGC00015874-05	O.O.Cl.Cl.Cl.CCN(CC)CCCC(C)NC1=C2C=CC(Cl)=CC2=NC3=CC=C(OC)C=C13				1.06763	1.02745	1.05641	1.05404		1.04754	1.05523		1.00734
NCGC00178024-05	OC(C(O)C(O)=O)C(O)=O.O[C@@H]([C@@H](O)C(O)=O)C(O)=O.C[C@H](N)[C@H](O)C1=CC=CC(O)=C1				0.942551	0.985301	0.966331	0.975552		0.963926	0.970941		1.00728
NCGC00178404-03	C[C@]12C[C@H](O)[C@@]3(F)[C@@H](CCC4=CC(=O)C=C[C@]34C)[C@@H]1C[C@@H](O)[C@]2(O)C(=O)CO	TRIAMCINOLONE	US Previously Marketed		0.959923	1.02153	0.98064	1.01514		0.990728	0.997889		1.00723
NCGC00166258-02	CC(C)CCOC(=O)C1=CC=C(C=C1)N(C)C	ISOPENTYL P-DIMETHYLAMINOBENZOATE	Other		0.908915	1.0312	0.970038	0.983931		0.970057	0.976985		1.00714
NCGC00164556-02	N[C@@H](CSCCCO)C(O)=O	FUDOSTEINE	Possibly Marketed Outside US		0.913538	0.977644	0.942777	0.961868		0.945591	0.952322		1.00712
NCGC00015110-09	CCC1(CCC(=O)NC1=O)C2=CC=C(N)C=C2	AMINOGLUTETHIMIDE	US Previously Marketed		1.00444	0.974846	1.00833	0.98495		0.989644	0.996642		1.00707
NCGC00167560-02	NC1=C(N)C=NC=C1	AMIFAMPRIDINE	US Approved Rx		0.954093	0.966177	0.933823	0.999843		0.960135	0.966833		1.00698
NCGC00181010-02	Cl.Cl.CC(C)(C)NCC(O)C1=CC(Cl)=C(N)C(=C1)C(F)(F)F				0.996005	0.949886	0.979772	0.979658		0.972945	0.979715		1.00696
NCGC00015876-11	Cl.CN\C(NCCSCC1=CC=C(CN(C)C)O1)=C/N(=O)=O	[NO STEREO] RANITIDINE HYDROCHLORIDE	US Approved Rx		1.02132	0.951478	1.01121	0.975286		0.986401	0.99325		1.00694
NCGC00090954-07	OC(=O)CC(O)(CC(O)=O)C(O)=O.CCN(CC)C(=O)N1CCN(C)CC1	DIETHYLCARBAMAZINE CITRATE	US Previously Marketed		0.78799	0.777277	0.784921	0.791178		0.782634	0.788049		1.00692
NCGC00015467-20	COC1=C(C=C(Cl)C=C1)C(=O)NCCC2=CC=C(C=C2)S(=O)(=O)NC(=O)NC3CCCCC3	GLYBURIDE	US Approved Rx		0.973462	0.99399	0.975452	1.00559		0.983726	0.990522		1.00691
NCGC00247354-02	Cl.Cl.CCN1N=NN(CCN2CCC(COC)(CC2)N(C(=O)CC)C3=CC=CC=C3)C1=O				1.01341	0.993051	0.987144	1.03306		1.00323	1.0101		1.00685
NCGC00271596-03	C[C@]12CC[C@H]3[C@@H](CC(=C)C4=CC(=O)C=C[C@]34C)[C@@H]1CCC2=O	EXEMESTANE	US Approved Rx		0.88076	0.949454	0.910698	0.932055		0.915107	0.921376		1.00685
NCGC00015438-07	Cl.Cl.O=C1NCC2(CCN(CCC3=CC=CC=C3)CC2)O1				0.962756	0.950298	0.970389	0.955737		0.956527	0.963063		1.00683
NCGC00159458-05	[Ca++].CC(C)C1=C(C(=O)NC2=CC=CC=C2)C(=C(N1CC[C@@H](O)C[C@@H](O)CC([O-])=O)C3=CC=C(F)C=C3)C4=CC=CC=C4.CC(C)C5=C(C(=O)NC6=CC=CC=C6)C(=C(N5CC[C@@H](O)C[C@@H](O)CC([O-])=O)C7=CC=C(F)C=C7)C8=CC=CC=C8	ATORVASTATIN CALCIUM ANHYDROUS	US Approved Rx		0.964703	1.02465	1.01861	0.984246		0.994678	1.00143		1.00679
NCGC00261980-01	CC(C)CCCC(C)NCCC(C)C	OCTAMYLAMINE	Possibly Marketed Outside US		0.996716	1.01915	0.994879	1.03456		1.00793	1.01472		1.00673
NCGC00167522-02	OS(O)(=O)=O.OS(O)(=O)=O.OC(CNCCCCCCNCC(O)C1=CC(O)=C(O)C=C1)C2=CC(O)=C(O)C=C2				0.932707	0.888188	0.900178	0.932933		0.910447	0.916556		1.00671
NCGC00178840-05	[Na+].[Na+].CC1=C(C(=O)N[C@H]2[C@H]3SC(C)(C)[C@@H](N3C2=O)C([O-])=O)C(=NO1)C4=C(Cl)C=CC=C4				0.961394	0.960102	0.931689	1.00255		0.960748	0.96712		1.00663
NCGC00025297-04	CS(O)(=O)=O.CS(O)(=O)=O.CCOC(=O)C1=CC=C(OC(=O)CCCCCNC(N)=N)C=C1				0.987645	1.0045	0.998888	1.00637		0.996073	1.00263		1.00658
NCGC00253611-01	CC(C)C(CC(C)N(C)C)(C#N)C1=CC=CC=C1	ISOAMINILE	Possibly Marketed Outside US		0.942145	0.986905	0.98901	0.952702		0.964525	0.970856		1.00656
NCGC00178790-03	OS(O)(=O)=O.OS(O)(=O)=O.NC[C@H]1O[C@H](O[C@@H]2[C@@H](N)C[C@@H](N)[C@H](O[C@H]3O[C@H](CO)[C@@H](O)[C@H](N)[C@H]3O)[C@H]2O)[C@H](N)[C@@H](O)[C@@H]1O				1.00137	0.998269	1.01094	1.0018		0.99982	1.00637		1.00655
NCGC00160395-04	Cl.Cl.CN(C)CCN1C2=C(C=CC=C2)N(C)C3=C(C=CC=C3)C1=O				0.999784	0.963831	0.982253	0.994159		0.981807	0.988206		1.00652
NCGC00018158-09	CS(O)(=O)=O.CS(O)(=O)=O.COC1=C(OC)C=C2C(N)=NC(=NC2=C1)N3CCN(CC3)C(=O)C4COC5=C(O4)C=CC=C5				0.87517	0.910104	0.93056	0.866334		0.892637	0.898447		1.00651
NCGC00253585-01	CC1CCCCN1CCCOC(=O)C2=CC=C(OC3CCCCC3)C=C2	CYCLOMETHYCAINE	US Previously Marketed		0.955034	0.922323	0.93337	0.956173		0.938679	0.944771		1.00649
NCGC00095252-05	CC(C)=CCC[C@@](C)(O)[C@@H]1CCC(C)=CC1	.ALPHA.-BISABOLOL, (+)-|.ALPHA.-BISABOLOL, (+/-)-	Other		1.01584	1.01579	1.00419	1.04047		1.01581	1.02233		1.00641
NCGC00018221-08	OC(=O)C1=C2C=CC=CC2=NC(=C1)C3=CC=CC=C3	CINCHOPHEN	US Previously Marketed		0.862594	0.852004	0.86308	0.862496		0.857299	0.862788		1.0064
NCGC00263559-01	NC(CSCC(O)=O)C(O)=O	CARBOCYSTEINE, DL-	Other		1.00366	0.967903	0.960018	1.02411		0.98578	0.992066		1.00638
NCGC00015669-07	Cl.Cl.CN(CCCOC1=C(Cl)C=C(Cl)C=C1)CC#C				0.884661	0.962628	0.931289	0.927621		0.923644	0.929455		1.00629
NCGC00179372-03	Cl.CC1CC(CC(C)(C)N1C)OC(=O)C(O)C2=CC=CC=C2	EUCATROPINE HYDROCHLORIDE	Clinical		0.963992	0.995643	0.980865	0.991076		0.979817	0.98597		1.00628
NCGC00319023-01	CN1CC2=C(N[C@@H](CC(O)=O)C1=O)C=CC(=C2)C(=O)N3CCC(CC3)C4CCNCC4	LOTRAFIBAN	Clinical		0.881777	0.954401	0.933779	0.913883		0.918089	0.923831		1.00625
NCGC00093362-05	CS(O)(=O)=O.CNCCC1=NC=CC=C1	BETAHISTINE MONOMESILATE	US Previously Marketed		0.895661	0.960411	0.918907	0.948718		0.928036	0.933812		1.00622
NCGC00091338-06	CC1=C(Cl)C=CC(O)=C1	CHLOROCRESOL	Possibly Marketed Outside US		1.0351	0.964472	0.981842	1.03017		0.999786	1.00601		1.00622
NCGC00253867-02	COCCCN1CCC(CC1)NC(=O)C2=C3OCCC3=C(N)C(Cl)=C2	PRUCALOPRIDE	US Approved Rx		0.948232	1.01115	0.998439	0.973072		0.979693	0.985755		1.00619
NCGC00094646-04	S1C2=C(C=CC=C2)C3=C1C=CC=C3	DIBENZOTHIOPHENE	US Previously Marketed		0.941607	1.00764	1.0061	0.955039		0.974624	0.980569		1.0061
NCGC00021145-11	OC(=O)CCC(O)=O.OC(=O)CCC(O)=O.CN1CCN(CC1)C2=NC3=C(OC4=C2C=C(Cl)C=C4)C=CC=C3				0.903958	0.886443	0.896642	0.904644		0.895201	0.900643		1.00608
NCGC00178831-03	[Cl-].[Cl-].NC1=CC2=NC3=CC(N)=CC=C3C=C2C=C1.C[N+]4=C5C=C(N)C=CC5=CC6=CC=C(N)C=C46				0.713661	0.690007	0.7078	0.704311		0.701834	0.706055		1.00601
NCGC00159349-05	CC[C@]12CC[C@H]3[C@@H](CCC4=CC(=O)CC[C@H]34)[C@@H]1CC[C@@]2(O)C#C	NORGESTREL|LEVONORGESTREL	US Approved Rx		0.982158	1.00801	1.00681	0.995268		0.995085	1.00104		1.00598
NCGC00160458-02	CCNC(=O)NCC1=CC(Cl)=CC=C1	LOZILUREA	Clinical		0.864379	0.872703	0.868635	0.8788		0.868541	0.873717		1.00596
NCGC00179456-04	[Br-].C[N+]1(C)CCC(C1)OC(=O)C(O)(C2CCCC2)C3=CC=CC=C3	[NO STEREO] GLYCOPYRROLATE, (2R,3'S)-|[NO STEREO] GLYCOPYRROLATE, THREO-|[NO STEREO] GLYCOPYRROLATE, (2S,3'S)-|[NO STEREO] GLYCOPYRROLATE|[NO STEREO] GLYCOPYRROLATE, (2S,3'R)-|[NO STEREO] GLYCOPYRROLATE, (2R,3R)-	US Approved Rx		0.989902	0.982887	0.958373	1.02606		0.986395	0.992219		1.0059
NCGC00182063-03	CCOC(=O)NNC1=NN=C(C=C1)N(CC)CC(C)O	CADRALAZINE	Possibly Marketed Outside US		1.00958	0.97161	0.989319	1.00356		0.990593	0.996442		1.0059
NCGC00015462-14	CC1=NC=C(N=C1)C(=O)NCCC2=CC=C(C=C2)S(=O)(=O)NC(=O)NC3CCCCC3	GLIPIZIDE	US Approved Rx		1.04778	1.04293	1.06055	1.04243		1.04536	1.05149		1.00587
NCGC00015701-06	C[C@](N)(CC1=CC=C(O)C=C1)C(O)=O	METIROSINE	US Approved Rx		0.947817	0.993783	0.959217	0.993745		0.9708	0.976481		1.00585
NCGC00253744-01	CCN(CC)CCN	N,N-DIETHYLETHYLENEDIAMINE	Other		0.945961	1.01394	1.04932	0.921989		0.979953	0.985656		1.00582
NCGC00181914-01	CCN(CC)CCNC(=O)C1=C(OCC=C)C=C(Cl)C=C1	ALLOCLAMIDE	Possibly Marketed Outside US		0.957308	1.01876	1.00267	0.984805		0.988033	0.993735		1.00577
NCGC00183362-02	CSCC[C@H](NC(=O)[C@H](CC1=CNC2=C1C=CC=C2)NC(=O)CCNC(=O)OC(C)(C)C)C(=O)N[C@@H](CC(O)=O)C(=O)N[C@@H](CC3=CC=CC=C3)C(N)=O	PENTAGASTRIN	US Unapproved Medicine		0.960015	0.980391	0.930921	1.02057		0.970203	0.975744		1.00571
NCGC00166323-02	OC[C@H]1O[C@H](C[C@@H]1O)N2C=C(C(=O)NC2=O)C(F)(F)F	TRIFLURIDINE	US Approved Rx		1.02887	1.01826	1.02208	1.03675		1.02357	1.02941		1.00571
NCGC00160667-03	CCC1=NN=C(NS(=O)(=O)C2=CC=C(N)C=C2)S1	SULFAETHIDOLE	US Previously Marketed		0.935824	0.914159	0.905558	0.954819		0.924992	0.930188		1.00562
NCGC00182061-03	Cl.Cl.CCN(CCO)CCN1C(CC2=CC=CC=C2)=NC3=C1C(=O)N(C)C(=O)N3C				0.928745	1.03082	1.02061	0.949925		0.979782	0.985269		1.0056
NCGC00091231-04	Cl.COC1=CC=C2N=CC=C([C@H](O)[C@H]3CC4CCN3C[C@@H]4C=C)C2=C1	[NO STEREO] QUININE HYDROCHLORIDE ANHYDROUS|[NO STEREO] QUINIDINE HYDROCHLORIDE	US Approved Rx		0.930636	1.0123	0.99701	0.956797		0.971466	0.976903		1.0056
NCGC00015442-15	FC1=CNC(=O)NC1=O	FLUOROURACIL	US Approved Rx		0.964356	1.0522	1.00903	1.0188		1.00828	1.01391		1.00559
NCGC00247717-01	Cl.Cl.COC1=CC2=C(NC=C2CCN(C(C)C)C(C)C)C=C1				1.02374	0.951951	0.983834	1.00281		0.987845	0.993323		1.00555
NCGC00164510-02	OCCNC(=O)\C=C\C1=CC=CC=C1	[NO STEREO] IDROCILAMIDE	Possibly Marketed Outside US		0.889995	0.963236	0.956025	0.907427		0.926615	0.931726		1.00552
NCGC00065440-03	Cl.Cl.CCN(CC)CC(=O)NC1=C(C)C=C(C)C=C1C				0.930347	0.96092	0.975532	0.92602		0.945634	0.950776		1.00544
NCGC00015482-07	[I-].[I-].[I-].[I-].CC[N+](CC)(CC)CCOC1=CC=CC(OCC[N+](CC)(CC)CC)=C1OCC[N+](CC)(CC)CC				1.00505	1.01295	0.992831	1.03614		1.009	1.01449		1.00544
NCGC00182992-01	O=C([C@H]1CCC(=O)N1)N2CCCCC2	FASORACETAM	Possibly Marketed Outside US		0.958448	0.980249	0.994638	0.954567		0.969349	0.974602		1.00542
NCGC00178811-03	C[C@H]1[C@H]2[C@H](C[C@H]3[C@@H]4CC[C@H]5C[C@@H](O)CC[C@]5(C)[C@H]4CC(=O)[C@]23C)O[C@]16CC[C@@H](C)CO6	[NO STEREO] HECOGENIN	Other		0.957016	1.04124	1.01691	0.992109		0.999127	1.00451		1.00539
NCGC00179244-03	Cl.CCN[C@H]1C[C@H](C)S(=O)(=O)C2=C1C=C(S2)S(N)(=O)=O	DORZOLAMIDE HYDROCHLORIDE	US Approved Rx		0.957159	0.952557	0.912809	1.00704		0.954858	0.959927		1.00531
NCGC00168342-02	CC1(C)CCC(=CC2=CC=C(Cl)C=C2)C1(O)CN3C=NC=N3	TRITICONAZOLE	Other		0.906943	0.85389	0.90844	0.861682		0.880416	0.885061		1.00528
NCGC00253720-01	ClC1=CC=C2NC(=O)CC2=C1				0.971621	0.903118	0.886774	0.997824		0.937369	0.942299		1.00526
NCGC00159450-04	Cl.CCOC1=CC=C(C=C1)C(=O)OCCN(CC)CC	PARETHOXYCAINE HYDROCHLORIDE	US Previously Marketed		1.01992	0.990941	0.999755	1.02166		1.00543	1.01071		1.00525
NCGC00247678-01	Cl.Cl.CC[C@H](O)C(C[C@H](C)N(C)C)(C1=CC=CC=C1)C2=CC=CC=C2				0.936323	0.960064	0.943934	0.962368		0.948194	0.953151		1.00523
NCGC00166206-04	O=CC1=C(C=O)C=CC=C1	O-PHTHALALDEHYDE	Possibly Marketed Outside US		0.944773	0.955953	0.970779	0.939819		0.950363	0.955299		1.00519
NCGC00183027-01	CCCOC(=O)CC1=CC(OC)=C(OCC(=O)N(CC)CC)C=C1	PROPANIDID	Possibly Marketed Outside US		0.875715	0.98337	0.949672	0.918953		0.929542	0.934313		1.00513
NCGC00016386-06	CC1=NC(NS(=O)(=O)C2=CC=C(N)C=C2)=NC=C1	SULFAMERAZINE	US Previously Marketed		0.961484	0.930896	0.956284	0.945788		0.94619	0.951036		1.00512
NCGC00021277-04	CC(=O)OCC(=O)[C@@]1(O)CCC2C3CCC4=CC(=O)CC[C@]4(C)C3[C@@H](O)C[C@]12C	[NO STEREO] HYDROCORTISONE ACETATE	US Approved Rx		1.01121	1.0135	1.04687	0.988129		1.01235	1.0175		1.00508
NCGC00163735-04	ClC1=CC=C(C=C1)C2=C(NC(=O)C3=C(Cl)N=CC=C3)C=CC=C2	BOSCALID	Possibly Marketed Outside US		0.839732	0.805679	0.812234	0.841511		0.822705	0.826872		1.00507
NCGC00094576-05	CC(=O)NO	ACETOHYDROXAMIC ACID	US Approved Rx		0.991739	1.01268	1.04299	0.971572		1.00221	1.00728		1.00506
NCGC00015609-09	OC(=O)C1=NN(CC2=C(Cl)C=C(Cl)C=C2)C3=C1C=CC=C3	LONIDAMINE	Possibly Marketed Outside US		0.93445	0.940883	0.948848	0.935817		0.937666	0.942332		1.00498
NCGC00090780-04	CCCCOC(=O)C1=C(C=CC=C1)C(=O)OCC2=CC=CC=C2	BENZYL BUTYL PHTHALATE	Other		0.992946	0.97472	1.00155	0.975852		0.983833	0.988701		1.00495
NCGC00164077-02	NC1=CC=C(C=C1)\N=N\C2=CC=CC=C2	P-AMINOAZOBENZENE	Other		0.690625	0.711613	0.693832	0.715305		0.701119	0.704569		1.00492
NCGC00016411-10	CCCCN(CCCC)CCCOC(=O)C1=CC=C(N)C=C1	BUTACAINE	US Previously Marketed		0.93506	0.890285	0.924477	0.909825		0.912673	0.917151		1.00491
NCGC00163597-04	CCCCCCC(=O)CCCCCC\C=C\C[C@@H](O)[C@H](O)[C@@](N)(CO)C(O)=O	MYRIOCIN	Designated		0.969941	0.96567	0.949028	0.996046		0.967806	0.972537		1.00489
NCGC00263561-01	CCCCCCCCCC(=O)O[C@H]1CC[C@H]2[C@@H]3CCC4=CC(=O)CC[C@@H]4[C@H]3CC[C@]12C	NANDROLONE DECANOATE	US Previously Marketed		1.02778	0.973137	0.998134	1.0125		1.00046	1.00532		1.00485
NCGC00017326-05	COC1=C(OC)C2=C(C=C1)[C@@H](OC2=O)[C@H]3N(C)CCC4=C3C=C5OCOC5=C4	[NO STEREO] HYDRASTINE	US Previously Marketed		0.893982	0.926194	0.927644	0.901362		0.910088	0.914503		1.00485
NCGC00091502-11	O=C1OC2=C(C=CC=C2)C=C1	COUMARIN	US Previously Marketed		0.895974	0.970787	0.930908	0.944884		0.93338	0.937896		1.00484
NCGC00016834-07	OC(=O)CCC(=O)C1=CC=C(C=C1)C2=CC=CC=C2	FENBUFEN	Possibly Marketed Outside US		0.990318	1.03132	0.994538	1.03671		1.01082	1.01562		1.00475
NCGC00094985-05	CC1=C(C=C(C=C1C(N)=O)N(=O)=O)N(=O)=O	DINITOLMIDE	Possibly Marketed Outside US		1.02954	0.961251	0.977391	1.02257		0.995397	0.99998		1.0046
NCGC00164588-02	CC(C)OC(=O)C(C(=O)OC(C)C)=C1SC=CS1	MALOTILATE	Possibly Marketed Outside US		0.959275	0.922141	0.918877	0.971161		0.940708	0.945019		1.00458
NCGC00166134-02	C[C@]12CC[C@H]3[C@@H](CCC4=CC(O)=CC=C34)[C@@H]1CC[C@@H]2OC(=O)CCC5CCCC5	ESTRADIOL CYPIONATE	US Approved Rx		0.952762	0.972098	0.953051	0.980581		0.96243	0.966816		1.00456
NCGC00091657-02	CCOCCOC(C)=O	2-ETHOXYETHYL ACETATE	Other		0.955542	0.931432	0.930356	0.965021		0.943487	0.947688		1.00445
NCGC00185747-02	O=C(OCC(COC(=O)C1=CN=CC=C1)(COC(=O)C2=CN=CC=C2)COC(=O)C3=CN=CC=C3)C4=CN=CC=C4	NICERITROL	US Approved Rx		0.967486	0.966668	0.962561	0.98003		0.967077	0.971296		1.00436
NCGC00182982-01	CCNC(=O)NCCCOC1=CC=CC(CN2CCCCC2)=C1	DALCOTIDINE	Possibly Marketed Outside US		1.02587	1.02185	1.00026	1.05637		1.02386	1.02831		1.00435
NCGC00179408-03	CC(=O)N(CC(O)CN(C(C)=O)C1=C(I)C(C(=O)NCC(O)CO)=C(I)C(C(=O)NCC(O)CO)=C1I)C2=C(I)C(C(=O)NCC(O)CO)=C(I)C(C(=O)NCC(O)CO)=C2I	IODIXANOL	US Approved Rx		0.948301	0.990586	0.981184	0.966102		0.969443	0.973643		1.00433
NCGC00164548-02	CN1C[C@@H]2C[C@H]1CN2C3=C(F)C=C4C(=O)C(=CN(C5CC5)C4=C3)C(O)=O	DANOFLOXACIN	Possibly Marketed Outside US		1.0073	0.981365	0.993342	1.00388		0.994333	0.998611		1.0043
NCGC00161399-03	Cl.Cl.COC1=CC2=C(C=C1OC)C(=NCC2)C(C(=O)N(CCC3=C(OC)C(OC)=C(OC)C=C3)CCC4=C(OC)C(OC)=C(OC)C=C4)C5=CC=CC=C5				0.881741	0.845675	0.891067	0.843781		0.863708	0.867424		1.0043
NCGC00160400-02	CNC1=C2CCCCC2=NN1C	TETRYDAMINE	Possibly Marketed Outside US		0.864036	0.912212	0.891766	0.892087		0.888124	0.891926		1.00428
NCGC00168342-02	CC1(C)CCC(=CC2=CC=C(Cl)C=C2)C1(O)CN3C=NC=N3	TRITICONAZOLE	Other		0.897921	0.940729	0.899594	0.946709		0.919325	0.923152		1.00416
NCGC00015100-15	CN(C)C1=NC(=NC(=N1)N(C)C)N(C)C	ALTRETAMINE	US Previously Marketed		0.947807	0.939969	0.968351	0.927211		0.943888	0.947781		1.00412
NCGC00253597-01	[Na+].CCN(CC)C1=CC=C(C=C1)C(=C2C=CC(C=C2)=[N+](CC)CC)C3=C(C=CC(=C3)S([O-])(=O)=O)S([O-])(=O)=O	ISOSULFAN BLUE	US Approved Rx		0.899482	0.907968	0.886447	0.92836		0.903725	0.907403		1.00407
NCGC00093926-05	C[C@H]1O[C@H]([C@H](O)[C@@H]1O)N2C=C(F)C(=O)NC2=O	DOXIFLURIDINE	Possibly Marketed Outside US		1.01567	0.999331	1.00206	1.02109		1.0075	1.01158		1.00405
NCGC00016590-06	FC1=CC=C(C=C1)C(=O)CCCN2CCN(CC2)C3=NC=CC=C3	AZAPERONE	Possibly Marketed Outside US		0.961322	1.00475	0.97909	0.994906		0.983039	0.986998		1.00403
NCGC00091426-02	NC1=CC=C(C=C1)N(=O)=O	P-NITROANILINE	Other		0.911282	0.896736	0.890043	0.925249		0.904009	0.907646		1.00402
NCGC00166256-02	CC1=CN([C@H]2C[C@H](F)[C@@H](CO)O2)C(=O)NC1=O	ALOVUDINE	Clinical		0.915459	1.04223	1.00122	0.964282		0.978845	0.98275		1.00399
NCGC00015924-12	OC(C(O)C(O)=O)C(O)=O.CNCC(O)C1=CC=C(O)C=C1				1.04304	1.01676	1.03182	1.03601		1.0299	1.03392		1.0039
NCGC00167534-02	C[C@H]1COC2=C(C(F)=CC3=C2N1C=C(C(O)=O)C3=O)C4(N)CC4	PAZUFLOXACIN	Possibly Marketed Outside US		0.952918	0.938682	0.951619	0.947198		0.9458	0.949408		1.00381
NCGC00162132-03	Cl.Cl.COC(=O)[C@@H](N)CC1=CC(O)=C(O)C=C1				0.888583	0.889054	0.891693	0.892619		0.888819	0.892156		1.00375
NCGC00018211-10	CC1CCC2=C3N1C=C(C(O)=O)C(=O)C3=CC(F)=C2	FLUMEQUINE	Possibly Marketed Outside US		0.953273	0.972941	0.931532	1.00188		0.963107	0.966708		1.00374
NCGC00091759-02	ClC1=CC(Cl)=C(Cl)C(=C1Cl)N(=O)=O	TECNAZENE	Other		0.975689	0.991274	0.991466	0.982746		0.983481	0.987106		1.00369
NCGC00262908-01	ClC1=CC2=C(C=C1)C(=O)NS2	TICLATONE	Possibly Marketed Outside US		0.78754	0.752739	0.765576	0.780342		0.77014	0.772959		1.00366
NCGC00178575-05	O[C@@H]([C@@H](O)C(O)=O)C(O)=O.OC(=O)CC(O)(CC(O)=O)C(O)=O.CN1CCCN=C1\C=C\C2=C(C)C=CS2				0.956599	0.955079	0.964081	0.954517		0.955839	0.959299		1.00362
NCGC00344519-01	Cl.NC(N)=N.NC(N)=N.OC(O)=O				1.02181	1.02268	1.0342	1.01768		1.02225	1.02594		1.00361
NCGC00181910-01	CN(C)C(=O)CNC(=O)CC1=CC=CC=C1	N,N-DIMETHYL-2-(2-PHENYLACETAMIDO)ACETAMIDE	Other		0.996836	0.983551	1.00038	0.987013		0.990194	0.993696		1.00354
NCGC00178376-05	[Na+].NC1=CC=C(C=C1)S(=O)(=O)NC2=NC3=C(C=CC=C3)N=C2				0.939867	0.936361	0.924142	0.958713		0.938114	0.941427		1.00353
NCGC00024196-05	CC(=O)O[C@@]1(CC[C@H]2[C@@H]3C=C(C)C4=CC(=O)CC[C@]4(C)[C@H]3CC[C@]12C)C(C)=O	MEGESTROL ACETATE	US Approved Rx		0.987084	1.02294	1.0279	0.989171		1.00501	1.00853		1.0035
NCGC00253699-01	CC(C)(C)C1=CC=C(C=C1)C(=O)CCCCl				0.94416	0.91623	0.919986	0.946899		0.930195	0.933443		1.00349
NCGC00022003-06	C[C@H]1C[C@H]2[C@@H]3C[C@H](F)C4=CC(=O)C=C[C@]4(C)[C@@]3(F)[C@@H](O)C[C@]2(C)[C@@]1(OC(C)=O)C(=O)COC(C)=O	DIFLORASONE DIACETATE	US Approved Rx		0.972472	0.992599	0.993136	0.978731		0.982535	0.985934		1.00346
NCGC00164512-02	COC1=C(OC(=O)OC2=C(OC)C=CC=C2)C=CC=C1	GUAIACOL CARBONATE	US Previously Marketed		0.974408	0.944878	1.00451	0.92135		0.959643	0.962931		1.00343
NCGC00015074-14	CC(=O)NC1=NN=C(S1)S(N)(=O)=O	ACETAZOLAMIDE	US Approved Rx		0.938981	1.00517	0.973777	0.977022		0.972078	0.975399		1.00342
NCGC00021222-06	C[C@]12CC[C@H]3[C@@H](CCC4=CC(=O)CC[C@]34C)[C@@H]1CC[C@]2(O)C(=O)CO	CORTODOXONE	Clinical		0.937243	1.02838	0.997643	0.97449		0.982809	0.986066		1.00331
NCGC00167442-03	Cl.Cl.CCOC1=C(OCCN[C@H](C)CC2=CC(=C(OC)C=C2)S(N)(=O)=O)C=CC=C1				0.909526	0.910707	0.932725	0.893164		0.910116	0.912945		1.00311
NCGC00024246-15	COC1=CC=CC2=C1C(=O)C3=C(O)C4=C(C[C@](O)(C[C@@H]4O[C@H]5C[C@H](N)[C@H](O)[C@H](C)O5)C(C)=O)C(O)=C3C2=O	DAUNORUBICIN	US Approved Rx		0.744894	0.703193	0.710609	0.741972		0.724044	0.726291		1.0031
NCGC00016280-07	NC1=NC2=C(O1)C=CC(Cl)=C2	ZOXAZOLAMINE	US Previously Marketed		0.980178	0.936339	0.955646	0.966676		0.958258	0.961161		1.00303
NCGC00160676-02	Cl.CCN(CC)CCOC(=O)C(C)(C1=CC=CC=C1)C2=CC=CC=C2	APROFENE HYDROCHLORIDE	Possibly Marketed Outside US		0.945044	0.921241	0.944146	0.927727		0.933143	0.935936		1.00299
NCGC00253682-01	COC1=C(OC)C=C2C(=O)CCC2=C1	5,6-DIMETHOXY-1-INDANONE	Other		0.998029	1.01033	1.01091	1.00341		1.00418	1.00716		1.00297
NCGC00273564-01	NC1=NC(=O)C(Br)=C(N1)C2=CC=CC=C2	BROPIRIMINE	Possibly Marketed Outside US		1.0093	0.954782	0.972695	0.997098		0.982041	0.984897		1.00291
NCGC00015727-10	OC(=O)\C=C/C(O)=O.OC(=O)\C=C/C(O)=O.CN1CC(C2=CC=CC=C2)C3=CC=CC(N)=C3C1				0.911645	0.916651	0.914165	0.919441		0.914148	0.916803		1.0029
NCGC00162052-05	Cl.Cl.CN(C)CCCO[C@H]1[C@H](O[C@@H]2OC(C)(C)O[C@H]12)C(O)CO				0.94384	0.994325	0.95376	0.989958		0.969082	0.971859		1.00287
NCGC00253717-01	CCOC(=O)C1=CC(O)=C(O)C=C1	ETHYL PROTOCATECHUATE	Other		0.97601	0.931783	0.935442	0.977796		0.953896	0.956619		1.00285
NCGC00021148-08	OC(C(O)C(O)=O)C(O)=O.O[C@H]([C@@H](O)C(O)=O)C(O)=O.COCCC1=CC=C(OCC(O)CNC(C)C)C=C1.COCCC2=CC=C(OCC(O)CNC(C)C)C=C2				0.939689	0.931087	0.952972	0.923117		0.935388	0.938044		1.00284
NCGC00263653-01	Cl.O=C1NOC2=C1CCNC2	GABOXADOL HYDROCHLORIDE	Clinical		0.936263	1.01143	1.0291	0.924063		0.973846	0.976581		1.00281
NCGC00094521-05	COC(=O)C1=C(Cl)C(Cl)=C(C(=O)OC)C(Cl)=C1Cl	CHLORTHAL-DIMETHYL	Other		0.938163	1.0117	0.986844	0.968279		0.97493	0.977562		1.0027
NCGC00253727-01	COC1=CC(OC)=C(C=C1)C(\C)=C\C(O)=O	[NO STEREO] DIMECROTIC ACID	Possibly Marketed Outside US		1.00508	0.984016	1.00052	0.993755		0.994549	0.997138		1.0026
NCGC00015870-27	O.O.OC1=CC2=C(C(O)=C1)C(=O)C(O)=C(O2)C3=CC(O)=C(O)C=C3	QUERCETIN DIHYDRATE	US Previously Marketed		0.881749	0.882312	0.845145	0.923486		0.882031	0.884315		1.00259
NCGC00181780-01	C[C@@]12CCC[C@H]1[C@@H]3CC[C@H]4C[C@@H](O)CC[C@]4(C)[C@H]3CC2	ANDROSTANOL	Other		0.959689	0.937572	0.953684	0.948438		0.94863	0.951061		1.00256
NCGC00091886-04	NCCO.[O-]C(=O)C1=CC=CC=C1.CC[N+](CC)(CC(=O)NC2=C(C)C=CC=C2C)CC3=CC=CC=C3				0.94602	0.920531	0.957505	0.913807		0.933276	0.935656		1.00255
NCGC00016618-04	Cl.CCCCC1=NC(OCCN(C)C)=C2C=CC=CC2=C1	DIMETHISOQUIN HYDROCHLORIDE	US Previously Marketed		0.984879	0.979149	0.985795	0.983219		0.982014	0.984507		1.00254
NCGC00164164-02	CN1C(=O)C2=C(C=CC=C2)C1=O	N-METHYLPHTHALIMIDE	Other		0.934749	0.946092	0.93003	0.955427		0.94042	0.942729		1.00245
NCGC00016957-05	OC(=O)COC(=O)CC1=C(NC2=C(Cl)C=CC=C2Cl)C=CC=C1	ACECLOFENAC	Possibly Marketed Outside US		0.970384	0.969965	0.963933	0.981069		0.970175	0.972501		1.0024
NCGC00253696-01	C\C=C(C1=CC=C(OC(C)=O)C=C1)\C(=C\C)C2=CC=C(OC(C)=O)C=C2	DIENESTROL DIACETATE	US Previously Marketed		0.946095	0.909661	0.917166	0.942973		0.927878	0.930069		1.00236
NCGC00262951-01	CCC(=O)N(C1CCNCC1)C2=CC=CC=C2	NORFENTANYL	Clinical		0.962388	0.966439	0.927337	1.00598		0.964414	0.966656		1.00233
NCGC00179460-03	C[C@H]1C[C@H]2[C@@H]3CC[C@H](C(C)=O)[C@@]3(C)C[C@H](O)[C@@H]2[C@@]4(C)CCC(=O)C=C14	MEDRYSONE	US Previously Marketed		0.962319	0.954467	0.982105	0.939116		0.958393	0.96061		1.00231
NCGC00163329-03	OS(O)(=O)=O.OS(O)(=O)=O.COC(=O)[C@@H](N1CCC2=C(C1)C=CS2)C3=C(Cl)C=CC=C3				0.895865	0.90992	0.916354	0.893501		0.902893	0.904928		1.00225
NCGC00183010-01	CC(C(O)=O)C1=CC=C(\C=C2/CCCCC2=O)C=C1	PELUBIPROFEN	Possibly Marketed Outside US		0.901995	1.00564	0.947409	0.964508		0.953818	0.955958		1.00224
NCGC00025315-02	O=C1N(CCCCN2CCN(CC2)C3=NC=CC=N3)S(=O)(=O)C4=C1C=CC=C4	IPSAPIRONE	Clinical		0.930685	0.919273	0.942583	0.911453		0.924979	0.927018		1.0022
NCGC00274279-01	CC(NC(CCC1=CC=CC=C1)C(O)=O)C(=O)N2C(CN(C)C2=O)C(O)=O	[NO STEREO] IMIDAPRILAT	Possibly Marketed Outside US		0.944572	0.935849	0.962768	0.921784		0.94021	0.942276		1.0022
NCGC00181356-02	[I-].[I-].C[N+]4(CC1COC(O1)(C2CCCCC2)C3=CC=CC=C3)CCCCC4				0.939208	1.01616	0.976959	0.982492		0.977685	0.979725		1.00209
NCGC00183850-01	CC(=O)NC1=NC(=O)N(C=C1)C2COC(COC(=O)C3=CC=CC=C3)O2				1.01318	0.984096	1.00392	0.997478		0.998638	1.0007		1.00206
NCGC00182850-02	CCCN(CCC)C(=O)CC1=C(N=C2C=CC(Cl)=CN12)C3=CC=C(Cl)C=C3	ALPIDEM	Possibly Marketed Outside US		0.885636	0.871049	0.910488	0.849764		0.878342	0.880126		1.00203
NCGC00166413-02	C[C@@H]1CCN([C@H](C1)C(O)=O)C(=O)[C@H](CCCNC(N)=N)NS(=O)(=O)C2=C3NC[C@H](C)CC3=CC=C2	ARGATROBAN ANHYDROUS, (21R)-	Other		0.992416	0.943343	0.970147	0.969446		0.967879	0.969796		1.00198
NCGC00095042-06	S=P(N1CC1)(N2CC2)N3CC3	THIOTEPA	US Approved Rx		1.00096	0.955859	0.994319	0.966262		0.978409	0.98029		1.00192
NCGC00244580-01	CCCCCCCCCC(CC)C1=CC=C(C=C1)S(O)(=O)=O				0.765661	0.758104	0.775475	0.751208		0.761883	0.763342		1.00191
NCGC00166245-04	Cl.OS(O)(=O)=O.NC1=CC2=NC3=CC(N)=CC=C3C=C2C=C1.NC4=CC5=NC6=CC(N)=CC=C6C=C5C=C4				0.669808	0.660548	0.665004	0.667777		0.665178	0.666391		1.00182
NCGC00183849-01	CN1C=C(C(=O)C2=C1C=C(F)C=C2)S(C)=O	FLOSEQUINAN	US Previously Marketed		0.920645	1.02234	0.979322	0.967197		0.971491	0.973259		1.00182
NCGC00021575-05	C[C@H]1C[C@H]2[C@@H]3CC[C@](O)(C(C)=O)[C@@]3(C)C[C@H](O)[C@]2(F)[C@@]4(C)C=CC(=O)C=C14	FLUOROMETHOLONE	US Approved Rx		1.01205	1.04313	1.05601	1.00282		1.02759	1.02941		1.00177
NCGC00016819-05	COC1=CC2=C(C=C1)C(C)(C)C(=O)N(CCC3=CC=C(C=C3)S(=O)(=O)NC(=O)NC4CCCCC4)C2=O	GLIQUIDONE	Possibly Marketed Outside US		0.966386	0.999178	1.01078	0.957961		0.982782	0.984369		1.00162
NCGC00344523-01	OC[C@H](O)[C@@H](O)[C@H](O)C(=O)CO	SORBOSE	Other		0.937894	0.991383	0.962258	0.970075		0.964638	0.966167		1.00158
NCGC00016410-13	N1C(=NC2=C1C=CC=C2)C3=CSC=N3	THIABENDAZOLE	US Previously Marketed		0.985666	0.975375	1.02878	0.935331		0.98052	0.982057		1.00157
NCGC00167448-02	CCOC1=CC(OCC)=C(OCC)C=C1C(=O)CCC(O)=O	TREPIBUTONE	Possibly Marketed Outside US		1.03464	0.961513	0.970685	1.02856		0.998079	0.999624		1.00155
NCGC00181016-04	CC1=C(C=C2C(=C1)C(C)(C)CCC2(C)C)C(=C)C3=CC=C(C=C3)C(O)=O	BEXAROTENE	US Approved Rx		0.918432	0.935146	0.965608	0.890801		0.926789	0.928204		1.00153
NCGC00262964-01	Cl.Cl.CCOC1=C(OCC2CNCCO2)C=CC=C1				0.916596	0.957042	0.96434	0.912118		0.936819	0.938229		1.00151
NCGC00015680-18	COC1=CC2=C(NC=C2CCNC(C)=O)C=C1	MELATONIN	US Unapproved Medicine		0.887206	0.982357	0.966411	0.905866		0.934782	0.936138		1.00145
NCGC00263524-01	NC(=N)NCCCC[C@@H]1NC(=O)CCSSC[C@H](NC(=O)[C@@H]2CCCN2C(=O)[C@H](CC3=CNC4=C3C=CC=C4)NC(=O)[C@H](CC(O)=O)NC(=O)CNC1=O)C(N)=O	EPTIFIBATIDE	US Approved Rx		0.973642	0.972638	0.968076	0.981009		0.97314	0.974543		1.00144
NCGC00016013-06	OC(=O)\C=C/C(O)=O.OC(=O)\C=C/C(O)=O.CC(CN(C)C)CN1C2=C(CCC3=C1C=CC=C3)C=CC=C2				0.883817	0.8537	0.868816	0.871056		0.868759	0.869936		1.00135
NCGC00160641-01	CN1C2=C(C=C(Cl)C=C2)C(=NCC1=S)C3=CC=CC=C3	SULAZEPAM	Clinical		0.965914	0.915234	0.934592	0.949066		0.940574	0.941829		1.00133
NCGC00091596-05	CCCCCCCCCCCCCCCCCC(O)=O	STEARIC ACID	US Previously Marketed		0.959264	1.01849	0.988572	0.991808		0.988876	0.99019		1.00133
NCGC00253631-01	OC1=C(C=CC=C1)C2=NN=CO2	FENADIAZOLE	Clinical		0.933435	1.00181	0.947147	0.990533		0.967624	0.96884		1.00126
NCGC00344518-01	N[C@H](C(O)=O)C1=CC=C(O)C=C1	OXFENICINE	Clinical		0.944603	0.971391	0.914443	1.00387		0.957997	0.959155		1.00121
NCGC00016272-05	OS(O)(=O)=O.OS(O)(=O)=O.NC(=N)NCCN1CCCCCCC1				0.99278	1.04496	1.01087	1.02932		1.01887	1.0201		1.00121
NCGC00094561-06	CC(C)=CC1C(C(=O)OCC2=CC(OC3=CC=CC=C3)=CC=C2)C1(C)C	PHENOTHRIN	Possibly Marketed Outside US		0.916985	0.99193	0.925241	0.985862		0.954458	0.955552		1.00115
NCGC00015836-12	Cl.CN1CCN(CC(=O)N2C3=C(C=CC=C3)C(=O)NC4=C2N=CC=C4)CC1				0.957906	1.01663	1.02721	0.949562		0.987267	0.988388		1.00114
NCGC00015817-14	Cl.CC(CN1C2=C(SC3=C1C=CC=C3)C=CC=C2)N(C)C	PROMETHAZINE HYDROCHLORIDE	US Approved Rx		0.926747	0.93384	0.92575	0.936861		0.930293	0.931305		1.00109
NCGC00182705-02	OC(=O)\C=C/C(O)=O.CN1CCC(CC1)=C2C3=C(CCC4=C2N=CC=C4)C=CC=C3				0.889999	0.940994	0.906915	0.925922		0.915497	0.916419		1.00101
NCGC00091396-05	OC(C(=O)C1=CC=CC=C1)C2=CC=CC=C2	BENZOIN, (+/-)-	US Previously Marketed		0.930781	0.933799	0.9643	0.902148		0.93229	0.933224		1.001
NCGC00249912-01	OCC(O)COC(=O)C1=C(NC2=C3C=CC=C(C3=NC=C2)C(F)(F)F)C=CC=C1	FLOCTAFENINE	Possibly Marketed Outside US		0.819513	0.848517	0.820274	0.849303		0.834015	0.834788		1.00093
NCGC00261978-01	CCCCN(CCCC)C(C(N)=O)C1=CC=C(OC)C=C1	AMBUCETAMIDE	Possibly Marketed Outside US		1.00655	0.921464	0.967171	0.962622		0.964007	0.964896		1.00092
NCGC00263565-01	CC[C@]12CC[C@H]3[C@@H](CCC4=CC(=O)CC[C@H]34)[C@@H]1C=C[C@@]2(O)C#C	GESTODENE	Possibly Marketed Outside US		1.00009	0.950218	0.95886	0.99321		0.975153	0.976035		1.0009
NCGC00024309-17	Cl.COC1=CC=C(C=C1)[C@@H]2SC3=C(C=CC=C3)N(CCN(C)C)C(=O)[C@@H]2OC(C)=O	DILTIAZEM HYDROCHLORIDE	US Approved Rx		0.967475	0.92965	0.94451	0.954294		0.948562	0.949402		1.00089
NCGC00015971-05	[Cl-].[Cl-].[Br-].C[N+](C)(C)CCOC(=O)CCC(=O)OCC[N+](C)(C)C				0.992774	0.95041	0.94202	1.00284		0.971592	0.972428		1.00086
NCGC00164593-02	C[C@H](N[C@H](CCC1=CC=CC=C1)C(O)=O)C(=O)N2CCC[C@H]2C(O)=O	[NO STEREO] ENALAPRILAT ANHYDROUS	US Approved Rx		0.948513	0.926573	0.941138	0.935541		0.937543	0.938339		1.00085
NCGC00178851-03	[Na+].[Na+].[Na+].CO[C@]2(NC(=O)C(C([O-])=O)C1=CC=C(O)C=C1)[C@H]3OCC(CSC4=NN=NN4C)=C(N3C2=O)C([O-])=O				0.981101	1.00905	1.03281	0.95891		0.995073	0.995862		1.00079
NCGC00015247-07	ClC1=CC=CC(=C1)N2CCNCC2	M-CHLOROPHENYLPIPERAZINE	Clinical		0.993199	0.885489	0.94368	0.93638		0.939344	0.94003		1.00073
NCGC00164540-02	CCN(CC)CCNC(=O)COC1=CC=C(Cl)C=C1	CLOFEXAMIDE	Possibly Marketed Outside US		0.957188	0.99816	1.01689	0.93981		0.977674	0.97835		1.00069
NCGC00016697-04	Cl.Cl.OC(=O)C(O)=O.COC1=C(OC)C(OC)=C(CN2CCNCC2)C=C1				0.96092	0.982575	0.957973	0.986795		0.971747	0.972384		1.00066
NCGC00091088-05	O1C=CC2=C1C=CC=C2	BENZOFURAN	Other		0.922509	0.961224	0.928858	0.956073		0.941867	0.942466		1.00064
NCGC00024504-09	CC(=C)[C@H]1CN[C@@H]([C@H]1CC(O)=O)C(O)=O	KAINIC ACID	Possibly Marketed Outside US		0.950737	0.953125	0.98146	0.923444		0.951931	0.952452		1.00055
NCGC00016023-18	CN1C=NC2=C1C(=O)NC(=O)N2C	THEOBROMINE	US Previously Marketed		0.977257	0.963801	0.98445	0.957638		0.970529	0.971044		1.00053
NCGC00182551-01	COP(=S)(OC)OC1=CC=C(C=C1)S(N)(=O)=O	CYTHIOATE	Possibly Marketed Outside US		0.89532	0.919683	0.90393	0.912005		0.907501	0.907967		1.00051
NCGC00164344-04	ClN1C(=O)N(Cl)C(=O)N(Cl)C1=O	SYMCLOSENE	Possibly Marketed Outside US		0.9123	0.879627	0.868287	0.92446		0.895963	0.896374		1.00046
NCGC00160442-03	COC1=CC=C(C=CC(=O)C2=C(OC)C=C(OC)C=C2)C=C1	METOCHALCONE	Possibly Marketed Outside US		0.883928	0.963489	0.958877	0.889285		0.923709	0.924081		1.0004
NCGC00017324-07	CCC(C)(C)C(=O)O[C@H]1C[C@@H](C)C=C2C=C[C@H](C)[C@H](CC[C@@H]3C[C@@H](O)CC(=O)O3)[C@@H]12	SIMVASTATIN	US Approved Rx		0.973604	0.931109	0.980442	0.925001		0.952357	0.952721		1.00038
NCGC00014684-04	ClC1=C(C=CC=C1)C2=NC(=NO2)C3=CC=NC=C3	PIFEXOLE	Clinical		0.959421	0.926909	0.939755	0.947284		0.943165	0.943519		1.00038
NCGC00093347-05	COC1=CC=C2[C@H]3CC[C@@]4(C)[C@@H](CC[C@@]4(O)C#C)[C@@H]3CCC2=C1	MESTRANOL	US Previously Marketed		0.970891	0.942137	0.961745	0.951959		0.956514	0.956852		1.00035
NCGC00094736-05	NC(=O)C1=CC(=CC(=C1)N(=O)=O)N(=O)=O	NITROMIDE	Possibly Marketed Outside US		0.965348	1.0051	1.00601	0.965041		0.985225	0.985524		1.0003
NCGC00021876-04	N[C@@H](COC(=O)C=[N+]=[N-])C(O)=O	AZASERINE	Possibly Marketed Outside US		0.980262	0.947308	0.950079	0.977789		0.963785	0.963934		1.00015
NCGC00253764-01	CC1=C(NC=N1)C2=CC=C(Cl)C=C2	LOFEMIZOLE	Clinical		0.928001	0.941034	0.947931	0.92134		0.934518	0.934635		1.00013
NCGC00091351-03	O=N(=O)C1=CC(=CC=C1)N(=O)=O	M-DINITROBENZENE	Other		1.02031	0.97332	0.99272	1.00115		0.996815	0.996936		1.00012
NCGC00091070-02	CC(C)NC(C)C	DIISOPROPYLAMINE	Possibly Marketed Outside US		0.956504	0.971293	0.974197	0.953724		0.963899	0.96396		1.00006
NCGC00183863-01	COC1=CC2=C(C=C1)C(C(=O)C3=CC=C(Cl)C=C3)=C(C)N2CC(O)=O	CLOMETACIN	Possibly Marketed Outside US		0.965302	0.957538	0.989658	0.933205		0.96142	0.961431		1.00001
NCGC00091586-02	BrC1=C(C=CC=C1)C2=CC=CC=C2	2-BROMOBIPHENYL	Other		0.924263	0.995374	1.01108	0.908567		0.959818	0.959822		1
NCGC00018121-07	CC(O)CN1C=NC2=C1C(=O)N(C)C(=O)N2C	PROXYPHYLLINE	Possibly Marketed Outside US		1.01522	0.949457	0.971191	0.993381		0.98234	0.982286		0.999945
NCGC00187584-01	[Na+].[Na+].[Na+].[Na+].[O-]C(=O)C1=C(\N=N\C2=CC=C(C=C2)S([O-])(=O)=O)C(=O)N(N1)C3=CC=C(C=C3)S([O-])(=O)=O				0.730483	0.743546	0.691355	0.782485		0.737015	0.73692		0.999872
NCGC00253692-01	NC1=CC=C(C=C1)C(=O)N2CC3CC(CN(CC4=CC=CC=C4)C3)C2	[NO STEREO] AMBASILIDE	Clinical		0.947113	0.926481	0.932253	0.941076		0.936797	0.936664		0.999858
NCGC00024633-07	FC1=CC=C(OCCCN2CCC3(CC2)N(CNC3=O)C4=CC=CC=C4)C=C1	SPIRAMIDE	Clinical		0.790099	0.810336	0.786343	0.813831		0.800217	0.800087		0.999838
NCGC00253634-01	NC(=O)NS(=O)(=O)C1=CC=C(Cl)C=C1				0.973222	0.980982	0.968446	0.985424		0.977102	0.976935		0.999829
NCGC00159437-03	Cl.Cl.CC(CN(C)C)C(C)(O)CC1=CC=C(Cl)C=C1				0.899267	0.980956	0.940826	0.938956		0.940112	0.939891		0.999766
NCGC00015996-10	Cl.Cl.CCN(CC)CCNC(=O)C1=CC(=CC=C1OC)S(C)(=O)=O				0.960026	1.00856	0.97805	0.990041		0.984292	0.984046		0.999749
NCGC00274078-01	C[C@]12C[C@H](O)[C@@]3(F)[C@@H](CCC4=CC(=O)CC[C@]34C)[C@@H]1CC[C@]2(O)C(=O)CO	FLUDROCORTISONE	US Approved Rx		0.977551	1.04787	1.0219	1.003		1.01271	1.01245		0.999744
NCGC00178382-03	OS(O)(=O)=O.OS(O)(=O)=O.CCCCCC(C)N.CCCCCC(C)N				1.02984	0.959735	0.999695	0.989341		0.994787	0.994518		0.99973
NCGC00015675-08	CC1=C(C=C(C#N)C(=O)N1)C2=CC=NC=C2	MILRINONE	US Approved Rx		0.982695	0.995103	0.934038	1.04319		0.988899	0.988616		0.999714
NCGC00016372-07	OC1=C(C=C(C=C1)[As](O)(O)=O)N(=O)=O	ROXARSONE	Possibly Marketed Outside US		0.853969	0.934059	0.901888	0.885607		0.894014	0.893748		0.999702
NCGC00164494-02	CC(=O)NC1=NC=C(S1)N(=O)=O	NITHIAMIDE	US Previously Marketed		0.888169	0.833862	0.847024	0.874442		0.861015	0.860733		0.999672
NCGC00094990-04	CC(=O)NCCCCCC(O)=O	ACEXAMIC ACID	Possibly Marketed Outside US		0.967136	0.991424	0.971979	0.985914		0.97928	0.978946		0.999659
NCGC00162319-05	Cl.CCCN1CCC[C@@H]2CC3=C(C[C@@H]12)C=NC(N)=N3				0.932117	1.00973	0.981899	0.959235		0.970923	0.970567		0.999634
NCGC00018302-07	NS(=O)(=O)C1=C(Cl)C=C2NC(NS(=O)(=O)C2=C1)C(Cl)Cl	TRICHLORMETHIAZIDE	US Previously Marketed		0.965152	0.996405	0.914513	1.04624		0.980778	0.980379		0.999593
NCGC00016361-12	CC(=O)NC1=CC=C(O)C=C1	ACETAMINOPHEN	US Approved Rx		0.996753	1.00195	1.00523	0.992615		0.999354	0.998922		0.999568
NCGC00263546-01	Cl.Cl.CCOC(=O)[C@H](CCC1=CC=CC=C1)N[C@@H](C)C(=O)N2CC3=C(C[C@H]2C(O)=O)C=C(OC)C(OC)=C3				0.944647	0.981917	0.971752	0.95396		0.963282	0.962856		0.999558
NCGC00186028-02	CCC(N1CCCC1=O)C(N)=O	ETIRACETAM	Clinical		0.972178	0.970143	0.958447	0.982919		0.971161	0.970683		0.999508
NCGC00024894-08	CCCOC1=C(C=CC=C1)C2=NC3=NNN=C3C(=O)N2	ZAPRINAST	Clinical		0.971995	0.911097	0.935914	0.946188		0.941546	0.941051		0.999475
NCGC00090721-03	C=CC(=O)NCNC(=O)C=C	BISACRYLAMIDE	Other		0.952318	0.96824	1.00295	0.916536		0.960279	0.959743		0.999442
NCGC00091759-02	ClC1=CC(Cl)=C(Cl)C(=C1Cl)N(=O)=O	TECNAZENE	Other		0.918465	0.938898	0.936935	0.919329		0.928682	0.928132		0.999408
NCGC00159320-04	CC(=O)OCC(=O)[C@@]1(O)[C@@H](C[C@H]2[C@@H]3CCC4=CC(=O)C=C[C@]4(C)[C@@]3(F)[C@@H](O)C[C@]12C)OC(C)=O	TRIAMCINOLONE DIACETATE	US Previously Marketed		1.00663	1.03046	1.03431	1.00152		1.01855	1.01792		0.999381
NCGC00178703-05	OC(C(O)C(O)=O)C(O)=O.O[C@@H]([C@H](O)C(O)=O)C(O)=O.CN1C(C)(C)CCCC1(C)C				1.00784	0.991879	0.982903	1.01549		0.999859	0.999195		0.999336
NCGC00025177-08	[Na+].CC1=CC=C(C=C1NC(=O)C2=CC=CC(NC(=O)NC3=CC(=CC=C3)C(=O)NC4=C(C)C=CC(=C4)C(=O)NC5=C6C(=CC(=CC6=C(C=C5)S(O)(=O)=O)S(O)(=O)=O)S(O)(=O)=O)=C2)C(=O)NC7=CC=C(C8=CC(=CC(=C78)S(O)(=O)=O)S(O)(=O)=O)S(O)(=O)=O				0.995781	0.961853	0.986923	0.969298		0.978817	0.97811		0.999278
NCGC00080392-05	COP(=S)(OC)SCN1C(=O)C2=C(C=CC=C2)C1=O	PHOSMET	Possibly Marketed Outside US		1.00455	0.968432	0.965602	1.0059		0.986491	0.985749		0.999248
NCGC00244580-01	CCCCCCCCCC(CC)C1=CC=C(C=C1)S(O)(=O)=O				0.720149	0.771495	0.74986	0.740648		0.745822	0.745254		0.999239
NCGC00015646-05	Cl.Cl.CC1=CNN=C1				1.0308	1.01255	1.02317	1.01858		1.02168	1.02087		0.999214
NCGC00016360-06	OC1=CC=C(OCC2=CC=CC=C2)C=C1	MONOBENZONE	US Previously Marketed		1.01309	1.02883	1.04964	0.990636		1.02096	1.02014		0.999198
NCGC00263967-02	O.O.O.[Na+].NCCCC(O)(P(O)(O)=O)P(O)([O-])=O	ALENDRONATE SODIUM	US Approved Rx		0.969557	0.937883	0.914246	0.991614		0.95372	0.95293		0.999172
NCGC00015691-06	Cl.Cl.NCCS				0.976499	0.992355	1.00753	0.959591		0.984427	0.98356		0.999119
NCGC00253613-01	CCOC(=O)C1(CCN(CCC2=CC=C(N)C=C2)CC1)C3=CC=CC=C3	ANILERIDINE	US Previously Marketed		0.849901	0.95807	0.918471	0.887907		0.903985	0.903189		0.999119
NCGC00016936-04	C[C@H]1[C@H](NC(=O)C(=N\OC(C)(C)C(O)=O)\C2=CSC(N)=N2)C(=O)N1S(O)(=O)=O	SQ-28429	US Approved Rx		0.943254	0.96061	0.946732	0.955404		0.951932	0.951068		0.999093
NCGC00015603-08	Cl.Cl.CCN1C=C(C(O)=O)C(=O)C2=C1C(F)=C(N3CCNC(C)C3)C(F)=C2				0.934938	0.950989	0.912557	0.971625		0.942963	0.942091		0.999075
NCGC00178638-02	Cl.Cl.CC(C)[C@H](N)C(=O)OCCOCN1C=NC2=C1N=C(N)NC2=O				0.988569	0.966488	0.968504	0.984568		0.977528	0.976536		0.998985
NCGC00164535-02	Cl.CC1NCCOC1C2=CC=CC=C2	PHENMETRAZINE HYDROCHLORIDE	US Previously Marketed		0.967105	0.920902	0.912713	0.973376		0.944004	0.943045		0.998984
NCGC00179649-06	C[C@]12C[C@H](O)[C@H]3[C@@H](CCC4=CC(=O)C=C[C@]34C)[C@@H]1CC[C@]2(O)C(=O)CO	PREDNISOLONE	US Approved Rx		1.02031	1.01524	1.02914	1.00431		1.01777	1.01673		0.998971
NCGC00164168-02	O=C(OC1=CC=CC=C1)C2=CC(=CC=C2)C(=O)OC3=CC=CC=C3	DIPHENYL ISOPHTHALATE	Other		0.942631	0.97191	0.95968	0.952726		0.95727	0.956203		0.998885
NCGC00095622-04	O=C1NC=NC2=C1N=CN2	HYPOXANTHINE	Other		1.0268	1.0268	1.05674	0.994446		1.0268	1.0256		0.998831
NCGC00262941-01	Cl.Cl.CC(C)C[C@@H]1[C@@H](OC(=O)N1CCCN2CCCCCC2)C3=CC=CC=C3				0.955995	0.967522	0.944913	0.976292		0.961759	0.960602		0.998798
NCGC00167558-02	CN1CCN(CC1)C2=C(F)C=C3C(=O)C(=CN(CCF)C3=C2F)C(O)=O	FLEROXACIN	Possibly Marketed Outside US		0.994307	1.00443	0.976746	1.01941		0.999366	0.998079		0.998712
NCGC00023339-16	Cl.CC[C@H]1[C@@H](CC2=CN=CN2C)COC1=O	PILOCARPINE HYDROCHLORIDE	US Approved Rx		0.979837	0.964304	0.986852	0.954516		0.97207	0.970684		0.998574
NCGC00184983-03	CC[C@@]12CCCN3CCC4=C([C@H]13)N(C5=C4C=CC=C5)[C@](O)(C2)C(=O)OC	VINCAMINE	Possibly Marketed Outside US		0.989176	0.983744	0.98677	0.98321		0.98646	0.98499		0.99851
NCGC00159372-04	OC(=O)CCC(O)=O	SUCCINIC ACID	US Unapproved Medicine		0.995483	0.963478	0.965989	0.989961		0.979481	0.977975		0.998463
NCGC00160275-03	CC1=CC(O)=C2C(=O)C3=C4C(=C(O)C=C3O)C(=O)C(C)(C)C5=CC(O)=C1C2=C45	HELIOMYCIN	Possibly Marketed Outside US		0.930252	0.94302	0.914789	0.955602		0.936636	0.935196		0.998462
NCGC00095836-05	CC(C)C1=CC2=C(C)C=CC2=C(C)C=C1	GUAIAZULENE	Possibly Marketed Outside US		0.913385	1.01732	0.963241	0.964483		0.965355	0.963862		0.998454
NCGC00015806-06	CC1=CN(C(=O)C=C1)C2=CC=CC=C2	PIRFENIDONE	US Approved Rx		0.950286	0.963373	0.968294	0.9423		0.956829	0.955297		0.998398
NCGC00164617-04	COC1=CC=C(C=C1C23CC4CC(CC(C4)C2)C3)C5=CC6=C(C=C5)C=C(C=C6)C(O)=O	ADAPALENE	US Approved Rx		0.949181	0.986363	0.969265	0.96311		0.967772	0.966188		0.998363
NCGC00262907-01	CCOCCN1C(=NC2=C1C=CC=C2)C3CCN(CCC4=CC=C(C=C4)C(C)(C)C(O)=O)CC3	BILASTINE	Possibly Marketed Outside US		1.01885	1.04956	1.01528	1.04975		1.03421	1.03251		0.998362
NCGC00018243-09	CC1=CC(C)=NC(NS(=O)(=O)C2=CC=C(N)C=C2)=N1	SULFAMETHAZINE	US Previously Marketed		1.02349	0.978486	0.965085	1.03356		1.00099	0.999321		0.998333
NCGC00253596-01	CCC(O)(\C=C/Cl)C#C	[NO STEREO] ETHCHLORVYNOL	US Previously Marketed		0.985592	1.00935	1.00677	0.984834		0.997472	0.995802		0.998326
NCGC00159373-04	CC(C)C1=C(O)C=C(C)C=C1	THYMOL	US Unapproved Medicine		0.966375	0.982277	0.959311	0.986016		0.974326	0.972663		0.998293
NCGC00066947-05	CC(C)(C)C(O)C(OC1=CC=C(Cl)C=C1)N2C=NC=N2	TRIADIMENOL	Other		0.876271	0.8806	0.880684	0.873085		0.878436	0.876885		0.998234
NCGC00178877-03	O.[Na+].[Na+].COC1=CC=CC(OC)=C1C(=O)N[C@H]2[C@H]3SC(C)(C)[C@@H](N3C2=O)C([O-])=O				1.01548	0.999255	0.994334	1.01669		1.00737	1.00551		0.99816
NCGC00092362-02	Br.CN1CCC2=CC(Cl)=C(O)C=C2[C@@H]3[C@@H]1CCC4=C3C=CC=C4				0.880102	0.871548	0.881671	0.866635		0.875825	0.874153		0.998091
NCGC00016523-05	OC(=O)C1=C(I)C(NC(=O)CCCCC(=O)NC2=C(I)C=C(I)C(C(O)=O)=C2I)=C(I)C=C1I	IODIPAMIDE	US Previously Marketed		0.966238	0.993044	0.96234	0.993086		0.979641	0.977713		0.998032
NCGC00091086-02	OCCCBr	3-BROMO-1-PROPANOL	Other		0.938998	0.940161	0.945256	0.930139		0.93958	0.937698		0.997997
NCGC00015508-16	NS(=O)(=O)C1=C(Cl)C=C2NCNS(=O)(=O)C2=C1	HYDROCHLOROTHIAZIDE	US Approved Rx		0.995026	1.0535	0.994277	1.0501		1.02426	1.02219		0.997973
NCGC00090757-06	N[C@@H](CC1=CC=C(C=C1)N(CCCl)CCCl)C(O)=O	MELPHALAN	US Approved Rx		0.992318	0.947059	0.979829	0.95553		0.969688	0.96768		0.997929
NCGC00274061-01	C[C@]12CC[C@H]3[C@@H](CC[C@@]45O[C@@H]4C(O)=C(C[C@]35C)C#N)[C@@H]1CC[C@@H]2O	TRILOSTANE	US Previously Marketed		0.917743	0.992629	0.957304	0.948939		0.955186	0.953122		0.997839
NCGC00091297-05	ON(=O)=O.ON(=O)=O.[NH3+]C1=CC=CC=C1				0.919737	0.932327	0.871325	0.976728		0.926032	0.924027		0.997835
NCGC00091632-02	NC1=NC2=C(S1)C=C(C=C2)N(=O)=O	2-AMINO-6-NITROBENZOTHIAZOLE	Other		0.860953	0.901584	0.913372	0.845344		0.881269	0.879358		0.997832
NCGC00015647-18	COC(=O)NC1=NC2=C(N1)C=CC(=C2)C(=O)C3=CC=CS3	NOCODAZOLE	Clinical		0.850026	0.883167	0.872137	0.857247		0.866597	0.864692		0.997802
NCGC00262962-01	CC(=C)C(=O)OCC(O)CO				0.940637	1.00554	0.961	0.980821		0.973088	0.97091		0.997762
NCGC00016564-06	Cl.Cl.CN(C)C(=N)NC(N)=N				0.976934	0.96223	0.945625	0.988996		0.969582	0.96731		0.997657
NCGC00091086-02	OCCCBr	3-BROMO-1-PROPANOL	Other		0.952159	0.970754	0.984997	0.933378		0.961457	0.959188		0.99764
NCGC00274074-01	CCCCCCCCCCCCOCCO	LAURETH-15|POLIDOCANOL|LAURETH-21|LAURETH-20|LAURETH-11|LAURETH-10|LAURETH-40|LAURETH-6|DODECYL ETHYLENEGLYCOL MONOETHER|LAURETH-16|LAURETH-50|LAURETH-12|LAURETH-5|LAURETH-8|LAURETH-25|LAURETH-30|LAURETH-38|LAURETH-7	Other		0.959329	1.01466	0.972778	0.996442		0.986992	0.98461		0.997586
NCGC00262963-01	NC1=NC(=O)N(C=C1I)[C@@H]2O[C@H](CO)[C@@H](O)[C@@H]2F	FIACITABINE	Clinical		1.02587	0.959015	0.961626	1.01844		0.992443	0.990033		0.997572
NCGC00183108-01	NC(=N)C1=CC=C(OCCCOC2=CC=C(C=C2)C(N)=N)C=C1	PROPAMIDINE	Possibly Marketed Outside US		0.928631	0.987359	0.958473	0.952787		0.957995	0.95563		0.997531
NCGC00015882-15	NC1=NC2=C(S1)C=C(OC(F)(F)F)C=C2	RILUZOLE	US Approved Rx		0.878795	0.959061	0.946812	0.886482		0.918928	0.916647		0.997518
NCGC00163771-03	COCCOCCO	DIETHYLENE GLYCOL MONOMETHYL ETHER	Other		0.961041	1.01895	0.961265	1.01374		0.989997	0.987503		0.997481
NCGC00249931-01	CCOC(=O)OC1=CC=C(CCNC(=O)[C@H](CCSC)NC(C)=O)C=C1OC(=O)OCC	DOCARPAMINE	Possibly Marketed Outside US		0.9574	0.965289	0.921777	0.996055		0.961344	0.958916		0.997474
NCGC00183276-01	CCCC(=O)O[C@@]1(CC[C@H]2[C@@H]3CCC4=CC(=O)CC[C@]4(C)[C@H]3[C@@H](O)C[C@]12C)C(=O)COC(=O)CC	[NO STEREO] HYDROCORTISONE PROBUTATE	US Approved Rx		0.975002	1.05486	1.01714	1.00743		1.01493	1.01229		0.997397
NCGC00015864-07	Cl.Cl.CCN(CC)CCOC(=O)C1=CC=C(N)C=C1				0.93037	0.961209	0.947619	0.938984		0.945789	0.943302		0.99737
NCGC00163160-04	Cl.NC1=NC2=C(CCN(CC=C)CC2)S1				0.895607	0.963546	0.974663	0.879479		0.929576	0.927071		0.997305
NCGC00182987-01	CC(=O)SCC(CC(=O)C1=CC=C(C)C=C1)C(O)=O	ESONARIMOD	Possibly Marketed Outside US		0.959539	0.993689	0.997725	0.950209		0.976614	0.973967		0.99729
NCGC00344532-01	O[C@@H]([C@@H](O)[C@H](O)C(O)=O)[C@@H](O)C(O)=O	GALACTARIC ACID	Other		0.931101	0.960721	0.933941	0.952694		0.945911	0.943318		0.997259
NCGC00159504-04	CC(C)C1=CC(=C(C)C=C1OI)C2=CC(C(C)C)=C(OI)C=C2C	THYMOL IODIDE	US Previously Marketed		0.941913	0.989701	0.977347	0.948956		0.965807	0.963151		0.99725
NCGC00262910-01	COC(=O)C1=C(OC)C=C(NC(C)=O)C=C1	METHYL 4-(ACETYLAMINO)-2-METHOXYBENZOATE	Other		0.987433	0.960851	0.961485	0.981379		0.974142	0.971432		0.997218
NCGC00164632-02	C[C@@H]1CC2=C(CCC(=O)C2)[C@H]3CC[C@@]4(C)[C@@H](CC[C@@]4(O)C#C)[C@H]13	[NO STEREO] TIBOLONE	Possibly Marketed Outside US		0.90787	0.923587	0.912692	0.913604		0.915729	0.913148		0.997182
NCGC00166300-02	O.CC1=C(O)C(C=O)=C(COP(O)(O)=O)C=N1	PYRIDOXAL PHOSPHATE	US Unapproved Medicine		0.953328	0.986678	1.00209	0.932417		0.970003	0.967255		0.997168
NCGC00024665-10	CSC1=CC2=C(SC3=C(CC2N4CCN(C)CC4)C=CC=C3)C=C1	METITEPINE	Clinical		0.90811	0.883272	0.88766	0.89864		0.895691	0.89315		0.997163
NCGC00022391-05	CC(=O)OC[C@H]1O[C@H]([C@H](OC(C)=O)[C@@H]1OC(C)=O)N2N=CC(=O)NC2=O	AZARIBINE	US Previously Marketed		0.961214	0.963309	0.929544	0.989516		0.962262	0.95953		0.997161
NCGC00166000-04	CC(=O)N(CC(O)CO)C1=C(I)C(C(=O)NCC(O)CO)=C(I)C(C(=O)NCC(O)CO)=C1I	IOHEXOL	US Approved Rx		0.932858	1.02673	0.986626	0.967357		0.979793	0.976992		0.997141
NCGC00090816-05	Cl.NC1=CC=C(O)C=C1	P-AMINOPHENOL HYDROCHLORIDE	Possibly Marketed Outside US		0.915893	0.907642	0.908933	0.909371		0.911768	0.909152		0.997131
NCGC00015925-12	NC1=CC=C(C=C1)S(=O)(=O)NC2=CC=NN2C3=CC=CC=C3	SULFAPHENAZOLE	US Previously Marketed		0.977852	0.964509	0.981317	0.955468		0.97118	0.968393		0.997129
NCGC00018221-08	OC(=O)C1=C2C=CC=CC2=NC(=C1)C3=CC=CC=C3	CINCHOPHEN	US Previously Marketed		0.855645	0.897985	0.849608	0.898802		0.876815	0.874205		0.997024
NCGC00249890-01	CCC(C)C(C)(COC(N)=O)COC(N)=O	MEBUTAMATE	US Previously Marketed		0.994271	0.987372	1.00619	0.969519		0.990822	0.987853		0.997004
NCGC00159460-04	OS(O)(=O)=O.OS(O)(=O)=O.CC(C)(C)NC(=O)[C@@H]1CN(CC2=CN=CC=C2)CCN1C[C@@H](O)C[C@@H](CC3=CC=CC=C3)C(=O)N[C@@H]4[C@H](O)CC5=C4C=CC=C5				0.988424	0.956674	0.97155	0.967644		0.972549	0.969597		0.996965
NCGC00090905-12	CS(=O)(=O)OCCCCOS(C)(=O)=O	BUSULFAN	US Approved Rx		0.921166	0.932829	0.944821	0.903509		0.926997	0.924165		0.996944
NCGC00177995-02	Cl.Cl.OC(=O)C1=CN(C2=CC=C(F)C=C2)C3=C(C=C(F)C(=C3)N4CCNCC4)C1=O				0.982944	0.989465	0.978223	0.988033		0.986205	0.983128		0.99688
NCGC00164561-02	O.CC(=O)N[C@@H]1[C@@H](NC(N)=N)C=C(O[C@H]1[C@H](O)[C@H](O)CO)C(O)=O	ZANAMIVIR HYDRATE	US Approved Rx		0.914361	0.902618	0.922584	0.88872		0.90849	0.905652		0.996877
NCGC00247932-02	OC(=O)\C=C\C(O)=O.OC(=O)\C=C/C(O)=O.C(CC1=CC=C2OCOC2=C1)N3CCC[C@@H](C3)OC(C4=CC=CC=C4)C5=CC=CC=C5				0.929657	0.897625	0.888801	0.93273		0.913641	0.910766		0.996853
NCGC00094719-08	C1N2CN3CN1CN(C2)C3	METHENAMINE	US Approved Rx		0.960356	0.966475	0.942583	0.978146		0.963415	0.960364		0.996833
NCGC00023902-09	C[C@]12CC[C@H]3[C@@H](CCC4=CC(=O)CC[C@]34C)[C@@H]1CCC2=O	ANDROSTENEDIONE	Possibly Marketed Outside US		1.00394	0.949778	0.960395	0.987117		0.97686	0.973756		0.996822
NCGC00090987-05	OC(=O)CC1=C2C=CC=CC2=CC=C1	1-NAPHTHALENEACETIC ACID	Possibly Marketed Outside US		0.978239	0.956687	0.960228	0.968435		0.967463	0.964332		0.996763
NCGC00253722-01	CN1CCN(N)CC1				0.953726	0.927734	0.943245	0.931941		0.94073	0.937593		0.996665
NCGC00024842-05	Cl.CC1=C(CCCl)SC=N1	CLOMETHIAZOLE HYDROCHLORIDE	Possibly Marketed Outside US		0.925631	0.894335	0.870411	0.943462		0.909983	0.906937		0.996652
NCGC00095179-05	OC(C(O)C(O)=O)C(O)=O.CN(C)C(=O)CC1=C(N=C2C=CC(C)=CN12)C3=CC=C(C)C=C3				0.939393	0.941647	0.938151	0.936565		0.94052	0.937358		0.996638
NCGC00025158-02	OC(=O)\C=C/C(O)=O.OC(=O)\C=C/C(O)=O.C[C@@H](C1=C(CCN(C)C)CC2=C1C=CC=C2)C3=NC=CC=C3				0.866465	0.991711	0.956348	0.895513		0.929088	0.92593		0.996601
NCGC00164502-02	NC(=O)C(=O)N\N=C\C1=CC=C(O1)N(=O)=O	[NO STEREO] NIFURALDEZONE	Clinical		0.906251	0.967173	0.925507	0.941333		0.936712	0.93342		0.996486
NCGC00015036-11	Cl.NC12CC3CC(CC(C3)C1)C2	AMANTADINE HYDROCHLORIDE	US Approved Rx		0.99904	0.99473	0.997328	0.989416		0.996885	0.993372		0.996476
NCGC00182990-01	OC(=O)CC(O)(CC(O)=O)C(O)=O.O=C1[C@H]2[C@@H]3CC[C@@H](C3)[C@H]2C(=O)N1CCCCN4CCN(CC4)C5=NC=CC=N5	[NO STEREO] TANDOSPIRONE CITRATE	Possibly Marketed Outside US		0.921854	1.00244	0.983466	0.933985		0.962145	0.958726		0.996446
NCGC00013289-09	Cl.OC(CCN1CCCCC1)(C2=CC=CC=C2)C3=CC=CC=C3	PRIDINOL HYDROCHLORIDE	Possibly Marketed Outside US		0.948222	0.977141	0.952478	0.966022		0.962682	0.95925		0.996435
NCGC00253681-01	COC(=O)C1=C(OC)C=CC(Cl)=C1				0.997354	0.97845	1.01884	0.949807		0.987902	0.984323		0.996377
NCGC00015898-15	COC1=C(OC2CCCC2)C=C(C=C1)C3CNC(=O)C3	ROLIPRAM	Possibly Marketed Outside US		1.04988	1.00506	1.03653	1.01084		1.02747	1.02368		0.996315
NCGC00016561-05	CC1=C(C=C2C(CCCS2(=O)=O)=C1)S(N)(=O)=O	METICRANE	Possibly Marketed Outside US		0.9584	1.032	0.981695	1.00136		0.995202	0.991528		0.996308
NCGC00025200-02	CC(C)OC(=O)C1=CC2=C(N1)C=CC=C2OCC(O)CNC(C)(C)C	CARPINDOLOL	Clinical		0.958296	0.967659	0.931521	0.987173		0.962977	0.959347		0.99623
NCGC00160472-02	Cl.CNCC(=O)C1=CC(O)=C(O)C=C1	ADRENALONE HYDROCHLORIDE	US Previously Marketed		0.972692	0.923378	0.941002	0.947853		0.948035	0.944428		0.996195
NCGC00162129-06	Cl.Cl.CC(N)C(=O)NC1=C(C)C=CC=C1C				0.913559	0.969995	0.934081	0.942265		0.941777	0.938173		0.996173
NCGC00160662-02	COC([C@H](OC1=NC(C)=CC(C)=N1)C(O)=O)(C2=CC=CC=C2)C3=CC=CC=C3	AMBRISENTAN	US Approved Rx		0.66183	0.785976	0.729043	0.713186		0.723903	0.721114		0.996148
NCGC00015730-11	[Br-].[Br-].CN(C)C(=O)OC1=CC(=CC=C1)[N+](C)(C)C				0.972969	0.991677	0.94829	1.0087		0.982323	0.978495		0.996103
NCGC00262928-01	CCCC(=O)OCOC(=O)C1=C(C)NC(C)=C(C1C2=C(Cl)C(Cl)=CC=C2)C(=O)OC	CLEVIDIPINE	US Approved Rx		0.65811	0.666432	0.671807	0.647545		0.662271	0.659676		0.996082
NCGC00091839-03	CCCC(=O)C1=CC(O)=C(O)C=C1O	2,4,5-TRIHYDROXYBUTYROPHENONE	Other		0.592774	0.575698	0.594359	0.569503		0.584236	0.581931		0.996054
NCGC00247730-01	Cl.Cl.CC(CC1=CC=CC=C1)NCCN2C=NC3=C2C(=O)N(C)C(=O)N3C				0.975188	0.967484	0.965575	0.969383		0.971336	0.967479		0.99603
NCGC00160682-02	CC(C)COC(=O)C1=CC=C(N)C=C1	ISOBUTAMBEN	US Previously Marketed		0.936563	0.928485	0.933773	0.923848		0.932524	0.928811		0.996018
NCGC00091120-13	COC1=CC(OC)=C2C(=O)[C@]3(OC2=C1Cl)[C@H](C)CC(=O)C=C3OC	GRISEOFULVIN	US Approved Rx		0.95306	1.01474	1.02021	0.939552		0.983902	0.979882		0.995914
NCGC00091645-07	COC1=C(O)C=CC(C=O)=C1	VANILLIN	US Previously Marketed		0.92264	0.986514	0.95663	0.944693		0.954577	0.950662		0.995898
NCGC00159446-03	CCCCNC(=O)NS(=O)(=O)C1=CC=C(N)C=C1	CARBUTAMIDE	Possibly Marketed Outside US		0.904992	0.97498	0.915382	0.956856		0.939986	0.936119		0.995886
NCGC00178697-04	Cl.Cl.CCC1=C2C=C(OC(=O)N3CCC(CC3)N4CCCCC4)C=CC2=NC5=C1CN6C5=CC7=C(COC(=O)[C@]7(O)CC)C6=O				0.994418	0.998614	0.975399	1.00932		0.996516	0.992361		0.99583
NCGC00182998-01	CC(=O)OC1=CC=C(C=C1)C2(OC3=C(NC2=O)C=CC=C3)C4=CC=C(OC(C)=O)C=C4	BISOXATIN ACETATE	Possibly Marketed Outside US		0.926672	0.905552	0.904534	0.920037		0.916112	0.912286		0.995824
NCGC00015409-11	[Cl-].[Cl-].CC[N+](C)(C)C1=CC(O)=CC=C1				1.00869	0.988459	1.01533	0.973363		0.998572	0.994348		0.99577
NCGC00244580-01	CCCCCCCCCC(CC)C1=CC=C(C=C1)S(O)(=O)=O				0.743041	0.773655	0.757853	0.752376		0.758348	0.755114		0.995736
NCGC00065890-05	CC1=CC=NC2=C1NC(=O)C3=C(N=CC=C3)N2C4CC4	NEVIRAPINE	US Approved Rx		0.976061	0.94529	0.977058	0.936074		0.960675	0.956566		0.995723
NCGC00091695-03	NCCNCCNCCN	TRIENTINE	US Approved Rx		0.965757	0.937573	0.933074	0.962045		0.951665	0.94756		0.995686
NCGC00165999-03	OS(=O)(=O)NC1CCCCC1	CYCLAMIC ACID	US Previously Marketed		0.943812	0.979167	0.947281	0.967327		0.96149	0.957304		0.995646
NCGC00025060-15	CN(CC1=CN=C2N=C(N)N=C(N)C2=N1)C3=CC=C(C=C3)C(=O)N[C@@H](CCC(O)=O)C(O)=O	METHOTREXATE	US Approved Rx		0.964558	0.945125	0.944747	0.956565		0.954842	0.950656		0.995616
NCGC00167539-03	N1C=CC2=C1C=CC=C2	INDOLE	Possibly Marketed Outside US		1.00196	0.95837	0.948236	1.00343		0.980163	0.975832		0.995581
NCGC00164139-03	CC(C)(C)CC(C)(C)C1=CC=C(O)C(=C1)N2N=C3C=CC=CC3=N2	OCTRIZOLE	Clinical		0.935815	0.95123	0.917271	0.961398		0.943522	0.939334		0.995561
NCGC00181124-02	[I-].C1CCN2C[C@@H]3C[C@@H](CN4CCCC[C@H]34)[C@@H]2C1				0.949464	0.961781	0.923083	0.979557		0.955622	0.95132		0.995498
NCGC00181760-01	[Na+].[Na+].[Na+].[O-]C(=O)C1=C(NC2=C(C=CC(Cl)=C2)C([O-])=O)C=CC=C1				0.921491	0.924441	0.923206	0.914391		0.922966	0.918799		0.995485
NCGC00042134-04	CC(=O)NC(CC1=CC=CC=C1)C(O)=O	AFALANINE	Possibly Marketed Outside US		1.012	0.991671	1.00106	0.993527		1.00184	0.997292		0.995464
NCGC00161602-06	Cl.Cl.C[C@@H]1[C@H]2[C@H](O)[C@H]3[C@H](N(C)C)C(O)=C(C(N)=O)C(=O)[C@@]3(O)C(O)=C2C(=O)C4=C1C=CC=C4O				0.923195	0.897919	0.909419	0.903414		0.910557	0.906417		0.995453
NCGC00015693-09	Cl.Cl.Cl.OCCNCCNC1=C2C(=O)C3=C(C(=O)C2=C(NCCNCCO)C=C1)C(O)=CC=C3O				0.741201	0.75975	0.767866	0.726251		0.750476	0.747059		0.995447
NCGC00178480-03	Cl.[Cl-].[Cl-].COC1=CC2=C3[C@@H](CC4=CC(OC5=C(OC)C=C6CCN(C)[C@@H](CC7=CC=C(OC3=C1O)C=C7)C6=C5)=C(O)C=C4)[N+](C)(C)CC2				0.985967	0.965934	0.945717	0.997207		0.97595	0.971462		0.995401
NCGC00163886-05	COP(=S)(OC)OC1=CC(Cl)=C(Cl)C=C1Cl	RONNEL	Possibly Marketed Outside US		0.569651	0.581928	0.545484	0.600758		0.57579	0.573121		0.995365
NCGC00015833-15	NC(=O)C1=NC=CN=C1	PYRAZINAMIDE	US Approved Rx		0.976285	0.940826	0.940127	0.967976		0.958555	0.954052		0.995301
NCGC00179573-03	CC(C(O)=O)C1=CC=C(S1)C(=O)C2=CC=CC=C2	TIAPROFENIC ACID	Possibly Marketed Outside US		0.900857	0.921762	0.932739	0.881246		0.91131	0.906993		0.995263
NCGC00021761-05	C[C@@H]1C[C@H]2[C@@H]3C[C@H](F)C4=CC(=O)C=C[C@]4(C)[C@@]3(F)[C@@H](O)C[C@]2(C)[C@@]1(O)C(=O)CO	FLUMETHASONE	US Previously Marketed		0.979903	1.02071	1.02829	0.962813		1.00031	0.995553		0.995247
NCGC00094854-07	NC(=O)NC1NC(=O)NC1=O	ALLANTOIN	US Approved OTC		0.989761	1.00493	0.962368	1.02278		0.997346	0.992574		0.995215
NCGC00253672-01	COC1=CC=C(C=C1)[C@@H]2SC3=C(NC(=O)[C@@H]2O)C=CC=C3	3-HYDROXY-2-(4-METHOXYPHENYL)-2,3-DIHYDRO-1,5-BENZOTHIAZEPIN-4(5H)-ONE, (2S,3S)-	Other		0.833932	0.820869	0.838889	0.807926		0.827401	0.823407		0.995174
NCGC00253641-01	C[C@@H]1CC(=O)NN=C1C2=CC=C(NN=C(C#N)C#N)C=C2	LEVOSIMENDAN	Possibly Marketed Outside US		0.651978	0.644363	0.666243	0.623757		0.64817	0.645		0.995109
NCGC00095303-04	OC1=C2N=CC=CC2=C(Cl)C=C1	CLOXYQUIN	US Previously Marketed		0.926349	0.942346	0.930358	0.929189		0.934348	0.929774		0.995105
NCGC00091468-02	NC1=CC=C(Cl)C=C1	4-CHLOROANILINE	Other		0.917731	0.963906	0.935094	0.937192		0.940818	0.936143		0.99503
NCGC00091151-04	OC(=O)COC1=CC=CC=C1	PHENOXYACETIC ACID	US Previously Marketed		0.997743	0.977156	0.977651	0.987407		0.98745	0.982529		0.995017
NCGC00183843-01	OC(=O)CCCCCCNC1C2=C(CCC3=C1C=CC=C3)C=CC=C2	AMINEPTINE	Possibly Marketed Outside US		0.946522	0.938177	0.968004	0.907302		0.942349	0.937653		0.995016
NCGC00247701-01	Cl.Cl.CC(CC1=CC2=C(OCO2)C=C1)NO				0.963666	0.957285	0.962509	0.94882		0.960476	0.955664		0.994991
NCGC00090858-02	OC(=O)C1=CC=C(Cl)C=C1	P-CHLOROBENZOIC ACID	Other		0.930623	0.984264	0.96509	0.940063		0.957444	0.952577		0.994917
NCGC00094960-06	O=C1C2=C(C=CC=C2)C(=O)C3=C1C=CC=C3	ANTHRAQUINONE	Other		0.927755	0.966467	0.911721	0.972822		0.947111	0.942271		0.99489
NCGC00249938-01	[Na+].COCCOC1=CC(=CC=C1)S(=O)(=O)[N-]C2=NC=CC=N2				0.988738	0.96514	0.981898	0.961969		0.976939	0.971933		0.994876
NCGC00181161-03	CCOC(=O)C1=C(O)C=CC=C1	ETHYL SALICYLATE	US Approved OTC		0.927922	1.01733	0.938038	0.997243		0.972627	0.967641		0.994874
NCGC00095112-05	COC1=CC=C(C=C1)C(=O)CC(=O)C2=CC=C(C=C2)C(C)(C)C	AVOBENZONE	US Approved Rx		0.965987	1.01061	0.934791	1.03154		0.988299	0.983168		0.994807
NCGC00247336-02	COC1=C2O[C@H]3[C@H](O)CC[C@H]4[C@H]5CC(C=C1)=C2[C@@]34CCN5C	DIHYDROISOCODEINE	Other		0.988369	0.963008	0.952311	0.988885		0.975688	0.970598		0.994783
NCGC00253730-01	O=C1CC2(CCCC2)CC(=O)N1				0.973672	0.986912	0.934119	1.01623		0.980292	0.975174		0.994779
NCGC00095160-03	COC(=O)[C@H](CC1=CC=CC=C1)NC(=O)[C@@H](N)CC(O)=O	ASPARTAME	Possibly Marketed Outside US		0.97976	0.9593	0.965979	0.962918		0.96953	0.964448		0.994759
NCGC00253738-01	ClCCC(=O)NCCC1=CC=CC=C1	FENACLON	Possibly Marketed Outside US		0.947793	0.965306	0.960673	0.942361		0.95655	0.951517		0.994739
NCGC00167454-02	Cl.CC1=CC=CC(C)=C1NC(=O)CC23CCCN2CCC3	PILSICAINIDE HYDROCHLORIDE	Possibly Marketed Outside US		0.996601	0.999046	1.00436	0.980747		0.997824	0.992552		0.994717
NCGC00014993-12	OC(=O)CCCCCCCC(O)=O	AZELAIC ACID	US Approved Rx		0.962731	1.00724	0.962754	0.996701		0.984987	0.979728		0.994661
NCGC00091586-02	BrC1=C(C=CC=C1)C2=CC=CC=C2	2-BROMOBIPHENYL	Other		0.964735	0.965701	0.935031	0.985023		0.965218	0.960027		0.994622
NCGC00183852-01	[Br-].[Br-].CC[N+](CC)(CC)CCOC(=O)C(C1CCCC1)C2CCCC2				0.974368	0.951139	0.945225	0.969912		0.962754	0.957568		0.994614
NCGC00344583-01	OS(O)(=O)=O.OS(O)(=O)=O.CC[C@]1(O)C[C@@H]2C[N@](C1)CCC3=C(NC4=C3C=CC=C4)[C@@](C2)(C(=O)OC)C5=C(OC)C=C6N(C)[C@@H]7[C@]8(CCN9CC=C[C@](CC)([C@@H]89)[C@@H](OC(C)=O)[C@]7(O)C(=O)OC)C6=C5				0.883973	0.968959	0.994703	0.848172		0.926466	0.921437		0.994572
NCGC00016889-06	CN1C(C(=O)NC2=NC=CC=C2)=C(O)C3=C(C=CS3)S1(=O)=O	TENOXICAM	Possibly Marketed Outside US		0.833712	0.836393	0.828773	0.832094		0.835052	0.830433		0.994469
NCGC00090701-06	OCC1=CNC2=C1C=CC=C2	INDOLE-3-CARBINOL	Clinical		0.86833	0.818847	0.831754	0.846032		0.843588	0.838893		0.994434
NCGC00015054-12	Cl.NC1=C2CCCCC2=NC3=CC=CC=C13	TACRINE HYDROCHLORIDE	US Previously Marketed		0.965954	0.97589	0.987139	0.943735		0.970922	0.965437		0.994351
NCGC00182548-02	[Br-].[Br-].[Br-].C[N+]1(CCF)[C@H]2CC[C@@H]1C[C@@H](C2)OC(=O)C(O)(C3=CC=CC=C3)C4=CC=CC=C4				0.962576	0.898066	0.943263	0.906845		0.930321	0.925054		0.994339
NCGC00264003-02	OC(=O)[C@@H](S)[C@H](S)C(O)=O	2,3-DIMERCAPTOSUCCINIC ACID, DL-|2,3-DIMERCAPTOSUCCINIC ACID, (-)-	Other		1.00594	0.996605	1.01156	0.979521		1.00127	0.995542		0.994279
NCGC00181795-02	CC1=CC(CC(O)=O)=C(NC2=C(Cl)C=CC=C2F)C=C1	LUMIRACOXIB	Possibly Marketed Outside US		0.90558	0.87548	0.84106	0.929808		0.89053	0.885434		0.994278
NCGC00166115-02	CCCCCCCCCCCC(=O)O[Sn](CCCC)(CCCC)OC(=O)CCCCCCCCCCC	DIBUTYLTIN DILAURATE	Possibly Marketed Outside US		0.965765	0.983288	0.972259	0.965558		0.974526	0.968909		0.994236
NCGC00178810-03	[Na+].[Na+].CO[C@@H]1[C@@H](OC(N)=O)[C@@H](O)[C@H](OC2=C(C)C3=C(C=C2)C([O-])=C(NC(=O)C4=CC(CC=C(C)C)=C(O)C=C4)C(=O)O3)OC1(C)C				1.00729	0.982457	0.994612	0.983602		0.994876	0.989107		0.994202
NCGC00186658-01	CC(C)(CO)[C@@H](O)C(=O)NCCCO	DEXPANTHENOL	US Approved Rx		0.938728	0.932487	0.913225	0.946988		0.935607	0.930107		0.994121
NCGC00021125-03	[Na+].[O-]C(=O)CC1=C(NC2=C(Cl)C=CC=C2Cl)C=CC=C1	DICLOFENAC SODIUM	US Approved Rx		0.978601	0.946253	0.973124	0.940383		0.962427	0.956753		0.994105
NCGC00023654-13	C[C@H](CS)C(=O)N1CCC[C@H]1C(O)=O	CAPTOPRIL	US Approved Rx		0.986079	0.99227	0.964466	1.00212		0.989174	0.983295		0.994056
NCGC00187943-02	O.O.[Cl-].[Cl-].CCCCCCCCCCCCCC[N+](C)(C)CC1=CC=CC=C1				0.827371	0.822997	0.803275	0.837269		0.825184	0.820272		0.994048
NCGC00018257-08	COC1=C(OCC(O)COC(N)=O)C=CC=C1	METHOCARBAMOL	US Approved Rx		1.01154	1.03425	1.02189	1.01168		1.0229	1.01679		0.994027
NCGC00015784-14	CC1=C(CCN2CCC(CC2)C(=O)C3=CC=C(F)C=C3)C(=O)N4C=CC=CC4=N1	PIRENPERONE	Clinical		0.981477	0.979621	0.937614	1.01171		0.980549	0.97466		0.993994
NCGC00015086-04	CC(=O)N[C@@H](CS)C(O)=O	ACETYLCYSTEINE	US Approved Rx		0.98552	0.985783	0.963701	0.99575		0.985652	0.979726		0.993988
NCGC00163843-03	CS(=O)(=O)C1=CC(=C(C=C1)C(=O)C2C(=O)CCCC2=O)N(=O)=O	MESOTRIONE	Other		0.890052	0.872512	0.851673	0.900209		0.881282	0.875941		0.993939
NCGC00249900-01	NC1=C(C=CC=C1)C(=O)OCC(O)CO				0.937208	0.990519	0.959232	0.956712		0.963863	0.957972		0.993888
NCGC00178286-05	[Cl-].C[N+]1=C(\C=N\O)C=CC=C1	PRALIDOXIME CHLORIDE	US Approved Rx		0.951727	0.955716	0.950073	0.9457		0.953722	0.947887		0.993882
NCGC00262916-01	Cl.Cl.ClCCCN1CCN(CC1)C2=CC=CC(Cl)=C2				0.951136	0.937595	0.943361	0.933771		0.944365	0.938566		0.993859
NCGC00166290-03	CCCCCCCCCCCCOCCOCCOCCOCCOCCOCCOCCOCCOCCO				0.854793	0.811168	0.79935	0.85638		0.832981	0.827865		0.993858
NCGC00094516-08	CCOP(=S)(OCC)OC1=CC2=C(C=C1)C(C)=C(Cl)C(=O)O2	COUMAPHOS	Possibly Marketed Outside US		0.976142	0.959503	0.944369	0.979371		0.967823	0.96187		0.99385
NCGC00163930-04	CCO\N=C(\CC)C1=C(O)CC(CC1=O)C2=C(C)C=C(C)C=C2C	[NO STEREO] TRALKOXYDIM	Other		0.832331	0.808153	0.828131	0.802243		0.820242	0.815187		0.993837
NCGC00183862-01	COC1=C(C2=CC=CC(C(=S)N(C)CC(O)=O)=C2C=C1)C(F)(F)F	TOLRESTAT	Possibly Marketed Outside US		0.932853	0.955514	0.93757	0.939103		0.944183	0.938337		0.993808
NCGC00167958-05	C[C@@H](O)[C@@H]1[C@H]2CC(SCCNC=N)=C(N2C1=O)C(O)=O	IMIPENEM ANHYDROUS	US Approved Rx		0.962832	0.945469	0.950665	0.945716		0.954151	0.948191		0.993753
NCGC00249915-01	CC1=CC(OCC(O)CNC(C)(C)C)=C(Cl)C=C1	BUPRANOLOL	Possibly Marketed Outside US		0.886683	0.887439	0.899507	0.863522		0.887061	0.881514		0.993747
NCGC00025262-02	COC1CN(CCCOC2=CC=C(F)C=C2)CCC1NC(=O)C3=CC(Cl)=C(N)C=C3OC	[NO STEREO] CISAPRIDE	US Previously Marketed		0.94829	0.945939	0.935134	0.947217		0.947114	0.941176		0.99373
NCGC00271789-02	CC(C)[C@H]1NC(=O)[C@@H](NC(=O)C2=C3N=C4C(OC3=C(C)C=C2)=C(C)C(=O)C(N)=C4C(=O)N[C@H]5[C@@H](C)OC(=O)[C@H](C(C)C)N(C)C(=O)CN(C)C(=O)[C@@H]6CCCN6C(=O)[C@H](NC5=O)C(C)C)[C@@H](C)OC(=O)[C@H](C(C)C)N(C)C(=O)CN(C)C(=O)[C@@H]7CCCN7C1=O	DACTINOMYCIN	US Approved Rx		0.668658	0.652239	0.661397	0.651184		0.660449	0.656291		0.993704
NCGC00167532-02	CNC1CCCN(C1)C2=C(OC)C3=C(C=C2F)C(=O)C(=CN3C4CC4)C(O)=O	BALOFLOXACIN	Possibly Marketed Outside US		0.970716	0.961808	0.98908	0.931245		0.966262	0.960163		0.993687
NCGC00166249-03	OC1=C(I)C2=C(C=C1I)C3(OC(=O)C4=C3C=CC=C4)C5=C(O2)C(I)=C(O)C(I)=C5	TETRAIODOFLUORESCEIN	Possibly Marketed Outside US		0.699537	0.669714	0.693211	0.667347		0.684625	0.680279		0.993651
NCGC00163906-02	NC1=C(Cl)C(Cl)=C(Cl)C(Cl)=C1Cl	PENTACHLOROANILINE	Other		0.960174	0.968748	0.93965	0.977008		0.964461	0.958329		0.993642
NCGC00090887-04	OC1=C(C=CC=C1)C(=O)OC2=CC=CC=C2	PHENYL SALICYLATE	US Unapproved Medicine		0.92666	0.944313	0.937591	0.921467		0.935486	0.929529		0.993632
NCGC00178417-03	OS(O)(=O)=O.OS(O)(=O)=O.NC[C@H]1O[C@H](O[C@@H]2[C@@H](N)C[C@@H](N)C(O)[C@H]2O[C@@H]3O[C@H](CO)[C@@H](O)[C@H]3O)[C@H](N)[C@@H](O)[C@@H]1O				1.01176	1.04831	1.03748	1.00939		1.03004	1.02344		0.99359
NCGC00016705-10	CC1=C(Cl)C=CC=C1NC2=C(C=CC=C2)C(O)=O	TOLFENAMIC ACID	Possibly Marketed Outside US		0.895548	0.951127	0.930894	0.903906		0.923337	0.9174		0.993569
NCGC00161414-03	Cl.CN1[C@H]2CC[C@@H]1CC(C2)OC(=O)C3=CNC4=C3C=CC=C4	[NO STEREO] TROPISETRON HYDROCHLORIDE	Possibly Marketed Outside US		0.941222	0.951638	0.916482	0.964117		0.94643	0.940299		0.993522
NCGC00016260-13	CCC(=C)C(=O)C1=CC=C(OCC(O)=O)C(Cl)=C1Cl	ETHACRYNIC ACID	US Approved Rx		0.903579	0.923333	0.894313	0.92076		0.913456	0.907536		0.99352
NCGC00018172-09	CC1CC2=C(C=CC=C2)N1NC(=O)C3=CC(=C(Cl)C=C3)S(N)(=O)=O	INDAPAMIDE	US Approved Rx		0.942768	0.982109	0.976124	0.936232		0.962438	0.956178		0.993495
NCGC00253721-01	ClCC1=CC=CC(Cl)=C1				0.917131	0.957639	0.917201	0.945336		0.937385	0.931268		0.993475
NCGC00016353-08	CCCCOC(=O)C1=CC=C(N)C=C1	BUTAMBEN	US Unapproved Medicine		0.955634	0.90514	0.906033	0.942574		0.930387	0.924303		0.993461
NCGC00160493-02	NNC(=O)CP(=O)(C1=CC=CC=C1)C2=CC=CC=C2	FOSENAZIDE	Possibly Marketed Outside US		0.929739	0.980449	0.974226	0.923323		0.955094	0.948775		0.993384
NCGC00094839-04	CC(=O)N[C@@H](CCC(O)=O)C(O)=O	ACETYL GLUTAMIC ACID	Other		0.851432	0.910547	0.879988	0.870306		0.88099	0.875147		0.993368
NCGC00159452-03	FC1=CC2=C(OCC[C@]23NC(=O)NC3=O)C=C1	SORBINIL	Clinical		1.00474	0.940027	0.999076	0.932797		0.972386	0.965936		0.993367
NCGC00025002-04	CCN(CC)CC1CCCCN1CC(=O)N2C3=C(C=CC=C3)C(=O)NC4=C2N=CC=C4	OTENZEPAD	Clinical		0.972033	0.952347	0.957654	0.953854		0.96219	0.955754		0.993311
NCGC00247910-02	CCCCOC(=O)CCCCCCCCC(=O)OCCCC	DIBUTYL SEBACATE	Excipient		1.01787	1.01305	1.00793	1.00917		1.01546	1.00855		0.993197
NCGC00249925-01	CC1=NC(C2CCCCC2)=C(O1)C3=CC(F)=C(C=C3)S(N)(=O)=O	TILMACOXIB	Possibly Marketed Outside US		0.973199	1.04269	1.01398	0.988192		1.00794	1.00108		0.993194
NCGC00167533-02	OC(=O)CC(O)(CC(O)=O)C(O)=O.OC(=O)CC(O)(CC(O)=O)C(O)=O.CCCC1=NC(C)=C2N1NC(=NC2=O)C3=CC(=CC=C3OCC)S(=O)(=O)N4CCN(CC)CC4				0.962535	0.961302	0.965648	0.945081		0.961919	0.955364		0.993186
NCGC00015506-07	OC(=O)\C=C/C(O)=O.OC(=O)\C=C/C(O)=O.NC1=C2C(O)CCCC2=NC3=CC=CC=C13				0.959894	0.959589	0.957726	0.948669		0.959741	0.953197		0.993182
NCGC00018291-03	Cl.CC[C@H](NC(C)C)[C@H](O)C1=C2C=CC(=O)NC2=C(O)C=C1	[NO STEREO] PROCATEROL HYDROCHLORIDE	Possibly Marketed Outside US		1.04979	1.0422	1.00752	1.07008		1.046	1.0388		0.993121
NCGC00015818-14	O=C(C1CCCCC1)N2CC3N(CCC4=C3C=CC=C4)C(=O)C2	PRAZIQUANTEL	US Approved Rx		0.809822	0.738149	0.777775	0.759482		0.773986	0.768628		0.993078
NCGC00094689-06	COC1=C(OCC(O)CO)C=CC=C1	GUAIFENESIN	US Approved OTC		0.956557	1.0402	0.982116	1.00078		0.998379	0.99145		0.993059
NCGC00090680-06	CNC(=O)OC1=C2C=CC=CC2=CC=C1	CARBARIL	Possibly Marketed Outside US		0.894114	0.975779	0.955129	0.901734		0.934946	0.928431		0.993032
NCGC00159397-03	CN1N(C(=O)C(I)=C1C)C2=CC=CC=C2	IODOANTIPYRINE	US Previously Marketed		0.984308	0.927484	0.937239	0.961113		0.955896	0.949176		0.99297
NCGC00025295-02	Cl.Cl.COC1=CC(N)=C(Cl)C=C1C(=O)NC2CN3CCC2CC3				1.00763	0.979856	0.961978	1.01141		0.993745	0.986693		0.992904
NCGC00016765-09	OC(=O)C1=C(O)C=CC(=C1)C2=C(F)C=C(F)C=C2	DIFLUNISAL	US Approved Rx		0.980201	0.951044	0.944297	0.973218		0.965622	0.958757		0.992891
NCGC00015908-09	O=C1NCN(C2=CC=CC=C2)C13CCN(CC4COC5=C(O4)C=CC=C5)CC3	SPIROXATRINE	Clinical		1.01769	0.974757	0.972566	1.00569		0.996225	0.98913		0.992878
NCGC00183029-02	COC1=CC(=CC(OC)=C1OC)C(=O)NC2CCCNC2	TROXIPIDE	Possibly Marketed Outside US		0.969598	0.930363	0.922229	0.964148		0.949981	0.943189		0.992851
NCGC00066947-05	CC(C)(C)C(O)C(OC1=CC=C(Cl)C=C1)N2C=NC=N2	TRIADIMENOL	Other		0.854124	0.866322	0.858903	0.849087		0.860223	0.853995		0.99276
NCGC00253723-01	COC(=O)C1=CC(Cl)=C(NC(C)=O)C=C1OC	METHYL 4-ACETAMIDO-5-CHLORO-2-METHOXYBENZOATE	Other		0.970561	0.941083	0.922136	0.975407		0.955822	0.948772		0.992624
NCGC00063561-03	N1C=NC(=C1C2=CC=CC=C2)C3=CC=CC=C3	4,5-DIPHENYLIMIDAZOLE	Possibly Marketed Outside US		0.914037	0.948526	0.899609	0.9492		0.931282	0.924405		0.992616
NCGC00091163-03	CC(C)C(C)(C)C(C)(C)C(C)(C)S	TERT-DODECYLMERCAPTAN	Other		0.939799	0.90155	0.90558	0.921925		0.920675	0.913752		0.992481
NCGC00093976-08	Cl.Cl.C[C@@H]1O[C@H](C[C@H](N)[C@@H]1O)O[C@H]2C[C@@](O)(CC3=C2C(O)=C4C(=O)C5=C(C=CC=C5)C(=O)C4=C3O)C(C)=O				0.769728	0.807398	0.784455	0.780688		0.788563	0.782571		0.992402
NCGC00178754-06	OP(O)(O)=O.OP(O)(O)=O.OP(O)(O)=O.COC1=CC(NC(C)CCCN)=C2N=CC=CC2=C1				0.967345	1.02015	1.01077	0.96162		0.993748	0.986196		0.9924
NCGC00263839-02	OS(O)(=O)=O.CN[C@@H]1[C@@H](O)[C@@H](O[C@H]2[C@H](N)C[C@H](N)[C@@H](O[C@H]3OC(CN)=CC[C@H]3N)[C@H]2O)OC[C@@]1(C)O				0.969215	1.04054	1.02428	0.970195		1.00488	0.997237		0.992395
NCGC00016347-07	NS(=O)(=O)C1=C(Cl)C=C2N=C(CSCC3=CC=CC=C3)NS(=O)(=O)C2=C1	BENZTHIAZIDE	US Previously Marketed		0.999388	0.983351	0.965316	1.00233		0.991369	0.983825		0.99239
NCGC00015834-19	CCC1(C(=O)NCNC1=O)C2=CC=CC=C2	PRIMIDONE	US Approved Rx		0.933022	0.983391	0.956514	0.945299		0.958207	0.950907		0.992382
NCGC00262947-01	NC1=CC=C(C=C1)C(=O)OCC(O)CO	LISADIMATE	US Previously Marketed		0.96068	0.978291	0.988223	0.935874		0.969485	0.962049		0.992329
NCGC00025302-02	Cl.Cl.FC1=CC=C(C=C1)C(=O)C2CCN(CCN3C(=S)NC4=C(C=CC=C4)C3=O)CC2				0.933223	0.915806	0.920712	0.914115		0.924514	0.917414		0.992319
NCGC00091062-09	N[C@@H](CC1=CNC2=C1C=C(O)C=C2)C(O)=O	OXITRIPTAN	Possibly Marketed Outside US		0.941087	0.959887	0.923441	0.962848		0.950487	0.943144		0.992275
NCGC00091612-09	CC(=O)OCC(COC(C)=O)OC(C)=O	TRIACETIN	US Previously Marketed		1.01905	0.9696	0.975056	0.998149		0.994325	0.986603		0.992234
NCGC00164622-02	C[C@@H](C1=C(F)C=NC=N1)[C@](O)(CN2C=NC=N2)C3=C(F)C=C(F)C=C3	VORICONAZOLE|VORICONAZOLE, (+/-)-	US Approved Rx		0.968805	0.973391	0.964059	0.962993		0.971098	0.963526		0.992203
NCGC00263519-01	O.O.O.[Na+].[Na+].NC1=C(CC([O-])=O)C=CC=C1C(=O)C2=CC=C(Br)C=C2.NC3=C(C=CC=C3CC([O-])=O)C(=O)C4=CC=C(Br)C=C4	BROMFENAC SODIUM	US Approved Rx		0.997393	0.998454	0.996751	0.983522		0.997924	0.990137		0.992197
NCGC00319018-01	C[C@@H](NCC(C)(C)CN[C@H](C)C(\C)=N\O)C(\C)=N\O	EXAMETAZIME	US Unapproved Medicine		0.955799	0.94982	0.971191	0.919551		0.952809	0.945371		0.992193
NCGC00164329-03	CCCCCCCC\C=C/CCCCCCCCN	OLEAMINE	US Approved OTC		0.983732	0.943191	0.952511	0.959364		0.963461	0.955938		0.992191
NCGC00168342-02	CC1(C)CCC(=CC2=CC=C(Cl)C=C2)C1(O)CN3C=NC=N3	TRITICONAZOLE	Other		0.933223	0.935749	0.915308	0.939049		0.934486	0.927179		0.99218
NCGC00160456-03	OC(=O)CNC(=O)C1=C(I)C=CC=C1	IODOHIPPURIC ACID	Other		0.991968	0.985698	0.992108	0.970075		0.988833	0.981091		0.992171
NCGC00253693-01	OC(=O)CC1=CC2=C(OCC3=C(C=CC=C3)C2=O)C=C1	ISOXEPAC	Clinical		0.924947	0.945713	0.919674	0.936213		0.93533	0.927944		0.992103
NCGC00262937-01	CC(C)(C)C1=NN=C(NS(=O)(=O)C2=CC=C(N)C=C2)S1	GLYBUTHIAZOL	Clinical		0.941077	0.968168	0.952771	0.94135		0.954623	0.947061		0.992079
NCGC00161670-06	CC(C)C[C@H](NC(=O)[C@H](C)NC(=O)C[C@H](O)[C@H](CC(C)C)NC(=O)[C@@H](NC(=O)[C@@H](NC(=O)CC(C)C)C(C)C)C(C)C)[C@@H](O)CC(O)=O	PEPSTATIN	Clinical		1.00252	1.00755	1.00232	0.991731		1.00504	0.997027		0.992031
NCGC00178318-04	[Na+].[Na+].[O-]S(=O)(=O)CCS				1.0125	1.03191	1.01694	1.01113		1.0222	1.01404		0.992012
NCGC00178500-07	CN(N=O)C(=O)N[C@H]1[C@@H](O)O[C@H](CO)[C@@H](O)[C@@H]1O	.ALPHA.-STREPTOZOCIN	US Approved Rx		0.981809	0.962956	0.931061	0.998144		0.972382	0.964602		0.991999
NCGC00253667-01	OC(=O)C1CCC1	CYCLOBUTANECARBOXYLIC ACID	Other		0.976936	0.948417	0.977711	0.932111		0.962676	0.954911		0.991933
NCGC00164526-02	CCN(CC)CCNC(C(=O)OCCC(C)C)C1=CC=CC=C1	CAMYLOFIN	Possibly Marketed Outside US		0.940997	0.964011	0.947605	0.94197		0.952504	0.944787		0.991898
NCGC00016032-11	OC(=O)CCCCC1CCSS1	THIOCTIC ACID	US Unapproved Medicine		0.991356	1.02728	1.00235	0.999861		1.00932	1.0011		0.991862
NCGC00015362-05	CCCCCCCCCCCCCCC[C@H](O)[C@@H](N)CO	SAFINGOL	Clinical		0.928384	1.00116	0.972215	0.941615		0.964772	0.956915		0.991856
NCGC00163111-02	N[C@@H](CC1=CC(I)=C(O)C(I)=C1)C(O)=O	DIIODOTYROSINE	Possibly Marketed Outside US		0.875797	0.9078	0.908191	0.860841		0.891798	0.884516		0.991834
NCGC00180889-03	CNC[C@H](O)[C@@H](O)[C@@H](O)[C@H](O)CO.CC1=C(C=CC=C1NC2=C(C=CC=N2)C(O)=O)C(F)(F)F	[NO STEREO] FLUNIXIN MEGLUMINE	Possibly Marketed Outside US		0.784084	0.838966	0.829061	0.780615		0.811525	0.804838		0.99176
NCGC00159369-04	CCCCCCCCCCCCCCCCCCO	STEARYL ALCOHOL	US Previously Marketed		0.946899	0.995619	0.970554	0.955908		0.971259	0.963231		0.991734
NCGC00015883-11	CC1=C(CCN2CCC(CC2)C3=NOC4=C3C=CC(F)=C4)C(=O)N5CCCCC5=N1	RISPERIDONE	US Approved Rx		0.965942	0.936752	0.957225	0.929701		0.951347	0.943463		0.991713
NCGC00179431-03	[Na+].[Na+].CC1(C)[C@H](CC[C@@]2(C)[C@H]1CC[C@]3(C)[C@@H]2C(=O)C=C4[C@@H]5C[C@](C)(CC[C@]5(C)CC[C@@]34C)C([O-])=O)OC(=O)CCC([O-])=O	CARBENOXOLONE SODIUM	Possibly Marketed Outside US		0.977727	0.968396	0.971819	0.958174		0.973061	0.964996		0.991712
NCGC00016916-11	Cl.CCN1C=C(C(O)=O)C(=O)C2=C1C=C(N3CCNCC3)C(F)=C2	NORFLOXACIN HYDROCHLORIDE	US Previously Marketed		0.987952	0.98442	0.921791	1.03423		0.986186	0.978009		0.991708
NCGC00263893-02	O.OC[C@H](O)[C@@H](O)[C@H](O[C@@H]1O[C@H](CO)[C@H](O)[C@H](O)[C@H]1O)[C@H](O)CO	LACTITOL MONOHYDRATE	US Approved Rx		0.998874	0.962555	0.934005	1.01115		0.980714	0.972579		0.991705
NCGC00090686-07	NC(=O)N\N=C\C1=CC=C(O1)N(=O)=O	NITROFURAZONE	US Previously Marketed		0.900509	0.881431	0.890392	0.876654		0.89097	0.883523		0.991642
NCGC00024885-03	CCCCCCCC\C=C/CCCCCCCC(=O)NCC1=CC(OC)=C(O)C=C1	OLVANIL	Clinical		0.977837	1.0148	0.995629	0.980314		0.996321	0.987972		0.99162
NCGC00166217-02	FC(F)(F)C(F)(F)C(F)(F)C(F)(F)C(F)(F)C(F)(F)C(F)(F)C(F)(F)Br	PERFLUBRON	US Previously Marketed		0.975467	0.988548	0.967188	0.98031		0.982008	0.973749		0.99159
NCGC00024567-03	[Cl-].[Cl-].[Cl-].CC[N+](CC)(CCNC(=O)C(=O)NCC[N+](CC)(CC)CC1=C(Cl)C=CC=C1)CC2=C(Cl)C=CC=C2				1.01423	0.961232	0.952261	1.00658		0.98773	0.979419		0.991586
NCGC00016878-04	NS(=O)(=O)C1=CC(=CC(N2CCCC2)=C1OC3=CC=CC=C3)C(O)=O	PIRETANIDE	Possibly Marketed Outside US		0.923531	0.9886	0.935399	0.960636		0.956066	0.948018		0.991582
NCGC00159387-03	CCCCCCCCCCCCSCCOCCO				1.02073	0.949804	0.933485	1.02028		0.985267	0.976883		0.991491
NCGC00091195-08	OC1=C(Cl)C=C(Cl)C(Cl)=C1CC2=C(O)C(Cl)=CC(Cl)=C2Cl	HEXACHLOROPHENE	US Approved Rx		0.753615	0.807034	0.785257	0.761963		0.780324	0.77361		0.991396
NCGC00182037-01	C[C@H](CSC(C)=O)C(=O)N1CCC[C@H]1C(=O)N[C@@H](CC2=CC=CC=C2)C(O)=O	ALACEPRIL	US Approved Rx		0.975805	1.01262	0.979671	0.991609		0.994213	0.98564		0.991377
NCGC00016382-07	CN(C(=O)CN(CCO)CC(=O)N(C)C(C)(C)CC1=CC=CC=C1)C(C)(C)CC2=CC=CC=C2	OXETHAZAINE	US Previously Marketed		0.967063	1.01025	0.993928	0.966298		0.988657	0.980113		0.991358
NCGC00183014-01	COC1=CC(NS(=O)(=O)C2=CC=C(N)C=C2)=NC(C)=N1	SULFAMETOMIDINE	Possibly Marketed Outside US		0.871971	0.944705	0.909431	0.891507		0.908338	0.900469		0.991337
NCGC00016308-06	[I-].CC(C)[N+](C)(CCC(C(N)=O)(C1=CC=CC=C1)C2=CC=CC=C2)C(C)C	ISOPROPAMIDE IODIDE	US Previously Marketed		1.06281	1.00682	1.04623	1.00544		1.03482	1.02584		0.991322
NCGC00179248-03	Cl.CCCNC(C)C(=O)NC1=C(SC=C1C)C(=O)OC	ARTICAINE HYDROCHLORIDE	US Approved Rx		0.963226	0.924427	0.944052	0.927195		0.943827	0.935623		0.991308
NCGC00095157-05	COC(=O)NC1=NC2=C(N1)C=CC(=C2)S(=O)C3=CC=CC=C3	OXFENDAZOLE	Possibly Marketed Outside US		0.994419	0.918371	0.939825	0.95631		0.956395	0.948067		0.991293
NCGC00015089-17	Cl.NC(=N)NC(=O)C1=NC(Cl)=C(N)N=C1N	AMILORIDE HYDROCHLORIDE ANHYDROUS	US Approved Rx		0.985551	0.945809	0.956201	0.95813		0.96568	0.957166		0.991183
NCGC00179380-04	[Na+].[Na+].[Na+].CC(O)(P(O)([O-])=O)P(O)([O-])=O	[NO STEREO] TRISODIUM ETIDRONATE	US Previously Marketed		1.01021	0.994986	0.998523	0.988965		1.0026	0.993744		0.99117
NCGC00166265-02	O=C1NC(=O)C2=C(O1)C=CC=C2	CARSALAM	Clinical		0.942808	0.980506	0.963365	0.942949		0.961657	0.953157		0.991161
NCGC00248247-02	COC(=O)\C=C/C(=O)OC	DIMETHYL MALEATE	US Approved Rx		0.988214	0.985302	0.987985	0.968027		0.986758	0.978006		0.991131
NCGC00018237-09	COP(=O)(OC)C(O)C(Cl)(Cl)Cl	METRIFONATE	Possibly Marketed Outside US		0.973416	0.964211	0.972015	0.948407		0.968814	0.960211		0.99112
NCGC00164789-04	C[C@]12CC[C@H]3[C@H]([C@@H]1CC[C@@H]2O)[C@H](CCCCCCCCCS(=O)CCCC(F)(F)C(F)(F)F)CC4=C3C=CC(O)=C4	[NO STEREO] FULVESTRANT|[NO STEREO] FULVESTRANT, 7.BETA.-	US Approved Rx		0.921724	0.911862	0.912884	0.904339		0.916793	0.908612		0.991077
NCGC00095158-04	CC(O)CN1C(C)=NC=C1N(=O)=O	SECNIDAZOLE	US Approved Rx		1.00639	0.940109	0.962607	0.966387		0.973249	0.964497		0.991007
NCGC00016715-04	CCN(CC)C1=CC(C)=NC2=NC=NN12	TRAPIDIL	Possibly Marketed Outside US		0.94149	0.945641	0.944105	0.92605		0.943566	0.935077		0.991004
NCGC00160664-03	OC1=C2N=CC=CC2=C(C=C1)N(=O)=O	NITROXOLINE	Possibly Marketed Outside US		0.786967	0.769827	0.761057	0.781695		0.778397	0.771376		0.99098
NCGC00091163-03	CC(C)C(C)(C)C(C)(C)C(C)(C)S	TERT-DODECYLMERCAPTAN	Other		0.949998	0.937769	0.934187	0.936515		0.943884	0.935351		0.99096
NCGC00167445-02	Cl.Cl.Cl.CCOC(CN1CCN(CC(C)C(=O)C2=CC=CC=C2)CC1)C3=CC=CC=C3				0.848074	0.885969	0.906042	0.812309		0.867021	0.859176		0.990951
NCGC00249932-01	CCOC1=C(C=NN(C)C1=O)N2CCOCC2	EMORFAZONE	Possibly Marketed Outside US		1.00293	1.02196	1.00675	0.999802		1.01245	1.00328		0.990941
NCGC00090774-05	CC(=O)OC1=C(C=CC=C1)C(=O)NC2=NC=C(S2)N(=O)=O	NITAZOXANIDE	US Approved Rx		0.842915	0.816258	0.810695	0.833362		0.829586	0.822028		0.990889
NCGC00182543-02	CC1=CC=CC(C)=C1NC(=O)C2=CC(=C(Cl)C=C2O)S(N)(=O)=O	XIPAMIDE	Possibly Marketed Outside US		0.882968	0.882393	0.8664	0.882861		0.88268	0.874631		0.99088
NCGC00095122-05	CCCCC1=NC2(CCCC2)C(=O)N1CC3=CC=C(C=C3)C4=C(C=CC=C4)C5=NNN=N5	IRBESARTAN	US Approved Rx		0.924174	1.0259	0.989477	0.942784		0.975035	0.96613		0.990867
NCGC00015877-11	CC1=C(CCN2CCC(CC2)=C(C3=CC=C(F)C=C3)C4=CC=C(F)C=C4)C(=O)N5C=CSC5=N1	RITANSERIN	Clinical		0.760589	0.769564	0.762075	0.754095		0.765076	0.758085		0.990862
NCGC00247686-01	CCC(=O)N(C1CCN(CCC2=CC=CC=C2)CC1)C3=CC=C(F)C=C3	P-FLUOROFENTANYL	Clinical		0.952012	0.932871	0.928164	0.939469		0.942442	0.933816		0.990848
NCGC00159472-05	[Na+].[Na+].NC1=CC(O)=C(C=C1)C([O-])=O				1.01441	1.01505	0.985664	1.0249		1.01473	1.00528		0.990688
NCGC00016385-08	NC1=CC=C(C=C1)S(=O)(=O)NC(=O)C2=CC=CC=C2	SULFABENZAMIDE	US Previously Marketed		0.788097	0.776376	0.772419	0.77743		0.782237	0.774924		0.990652
NCGC00249416-01	OC(=O)C(F)(F)F.CC1CC(=O)NN=C1C2=CC=C(NCC(C)(C)NCC(O)COC3=CC(Cl)=CC=C3C#N)C=C2				0.960252	0.939995	0.924628	0.957805		0.950124	0.941216		0.990625
NCGC00249920-01	C[C@]12CC[C@H]3[C@@H](CCC4=CC(=O)CC[C@H]34)[C@@H]1CC[C@@H]2OC(=O)CCC5CCCCC5	NANDROLONE CYCLOHEXYLPROPIONATE	Possibly Marketed Outside US		1.00126	1.02496	1.00017	1.00694		1.01311	1.00355		0.99057
NCGC00159485-06	[Na+].[Fe+3].[O-]C(=O)CN(CCN(CC([O-])=O)CC([O-])=O)CC([O-])=O	SODIUM FEREDETATE	US Approved OTC		0.931833	0.978268	0.931203	0.960808		0.955051	0.946006		0.99053
NCGC00016893-04	NC1=C(C=C(C(=C1)C(Cl)=C(Cl)Cl)S(N)(=O)=O)S(N)(=O)=O	CLORSULON	Possibly Marketed Outside US		0.970126	0.971645	0.958097	0.965065		0.970885	0.961581		0.990417
NCGC00168759-05	OC(=O)C1=CC(=CC=C1)C2=NOC(=N2)C3=C(F)C=CC=C3	ATALUREN	Possibly Marketed Outside US		0.955918	1.00619	1.00414	0.939167		0.981056	0.971652		0.990415
NCGC00181296-02	CC1=C(C)C(=O)C(C(CCCCCC(O)=O)C2=CC=CC=C2)=C(C)C1=O	SERATRODAST	Possibly Marketed Outside US		0.951037	0.913564	0.954372	0.892287		0.932301	0.92333		0.990378
NCGC00164491-02	CC1=CC=CC(C)=C1NC(=O)CN(CC(O)=O)CC(O)=O	LIDOFENIN	Possibly Marketed Outside US		0.970936	0.966466	0.966166	0.952591		0.968701	0.959378		0.990376
NCGC00181767-03	CC1=CC=C(C=C1)C(=O)C2=CC(O)=C(O)C(=C2)N(=O)=O	TOLCAPONE	US Approved Rx		0.572071	0.571749	0.562901	0.569902		0.57191	0.566401		0.990368
NCGC00015092-10	NCCCCCC(O)=O	AMINOCAPROIC ACID	US Approved Rx		0.982255	1.07624	0.985222	1.05308		1.02925	1.01915		0.990192
NCGC00159319-04	NS(=O)(=O)CC1=NOC2=C1C=CC=C2	ZONISAMIDE	US Approved Rx		0.84494	0.964432	0.920949	0.870626		0.904686	0.895787		0.990164
NCGC00181009-02	[Br-].[Br-].COC1CC(C[N+](C)(C)C1)=C(C2=CC=CS2)C3=CC=CS3				0.944069	0.9491	0.919336	0.955182		0.946585	0.937259		0.990148
NCGC00021146-09	OC(C(O)C(O)=O)C(O)=O.FC1=CC=C(C=C1)C(=O)C2CCN(CCN3C(=O)NC4=C(C=CC=C4)C3=O)CC2	[NO STEREO] KETANSERIN TARTRATE	Possibly Marketed Outside US		0.922508	0.872925	0.908738	0.868974		0.897716	0.888856		0.99013
NCGC00061506-03	O=C(NCCC1=CNC2=C1C=CC=C2)C3=CN=CC=C3	NICOTREDOLE	Clinical		0.895538	0.968782	0.920225	0.925629		0.93216	0.922927		0.990095
NCGC00095129-06	CC1=C(C(=NO1)C2=CC=CC=C2)C3=CC=C(C=C3)S(N)(=O)=O	VALDECOXIB	US Previously Marketed		0.909287	0.931013	0.958498	0.863458		0.92015	0.910978		0.990032
NCGC00016089-06	CCCCCCCCC(=O)NCC1=CC(OC)=C(O)C=C1	NONIVAMIDE	Possibly Marketed Outside US		0.952535	0.962917	0.92492	0.97143		0.957726	0.948175		0.990028
NCGC00249919-01	C[C@]12CC[C@H]3[C@@H](CCC4=CC(=O)CC[C@H]34)[C@@H]1CC[C@@H]2OC(=O)CCC5=CC=CO5	NANDROLONE FURYLPROPIONATE	US Previously Marketed		0.936532	0.952061	0.923464	0.946193		0.944297	0.934828		0.989973
NCGC00167509-02	[Br-].[Br-].CC[N+]3(CCOC(=O)C(O)(C1=CC=CC=C1)C2=CC=CC=C2)CCCCC3				0.932368	0.929382	0.886462	0.956535		0.930875	0.921498		0.989927
NCGC00090701-06	OCC1=CNC2=C1C=CC=C2	INDOLE-3-CARBINOL	Clinical		0.857008	0.84396	0.86441	0.81931		0.850484	0.84186		0.98986
NCGC00344525-01	N[C@@H](CC1=CC=C(O)C=C1)C(O)=O	TYROSINE	US Unapproved Medicine		0.994621	0.934508	0.957514	0.951969		0.964565	0.954741		0.989816
NCGC00167536-03	CC1=CC=C(C=C1)S(O)(=O)=O.NC2CCN(C2)C3=NC4=C(C=C3F)C(=O)C(=CN4C5=C(F)C=C(F)C=C5)C(O)=O	TOSUFLOXACIN TOSYLATE	Possibly Marketed Outside US		1.01516	0.950595	0.968765	0.976933		0.982878	0.972849		0.989796
NCGC00016794-13	CC1=CC(OCCCC(C)(C)C(O)=O)=C(C)C=C1	GEMFIBROZIL	US Approved Rx		1.00828	1.00497	1.01527	0.977386		1.00662	0.996326		0.98977
NCGC00017280-23	C\C(C=CC1=C(C)CCCC1(C)C)=C/C=C/C(C)=C/C(O)=O	TRETINOIN	US Approved Rx		0.950769	0.901633	0.93182	0.901482		0.926201	0.916651		0.989689
NCGC00091468-02	NC1=CC=C(Cl)C=C1	4-CHLOROANILINE	Other		0.986227	0.942178	0.93245	0.975985		0.964202	0.954218		0.989645
NCGC00166079-02	CC1=C(C=CC=C1)\N=N\C2=CC(C)=C(C=C2)\N=N\C3=C(O)C=CC4=CC=CC=C34	SCARLET RED	Possibly Marketed Outside US		1.04409	1.02178	1.014	1.03047		1.03294	1.02224		0.989642
NCGC00090962-05	O=C1C=C(OC2=C1C=CC=C2)C3=CC=CC=C3	FLAVONE	US Unapproved Medicine		0.955374	0.972347	0.943659	0.964013		0.96386	0.953836		0.9896
NCGC00167472-03	CC(C)C1=CC=C2OC3=C(C=C(C(O)=O)C(N)=N3)C(=O)C2=C1	AMLEXANOX	US Previously Marketed		0.85866	0.890285	0.854023	0.87671		0.874472	0.865366		0.989587
NCGC00178826-03	Cl.Cl.N[C@H]1C(O)O[C@H](CO)[C@@H](O)[C@@H]1O				0.945963	0.906816	0.90366	0.929806		0.92639	0.916733		0.989576
NCGC00016868-12	COC1=CC2=C(C=C1)N(C(=O)C3=CC=C(Cl)C=C3)C(C)=C2CC(=O)OCC(O)=O	ACEMETACIN	Possibly Marketed Outside US		0.970949	0.97077	0.965984	0.95545		0.970859	0.960717		0.989554
NCGC00091839-03	CCCC(=O)C1=CC(O)=C(O)C=C1O	2,4,5-TRIHYDROXYBUTYROPHENONE	Other		0.601714	0.581408	0.583323	0.587409		0.591561	0.585366		0.989528
NCGC00016795-11	Cl.Cl.Cl.CC1=C(NCCN2CCOCC2)N=NC(=C1)C3=CC=CC=C3				0.928118	0.914706	0.865667	0.957817		0.921412	0.911742		0.989505
NCGC00095042-06	S=P(N1CC1)(N2CC2)N3CC3	THIOTEPA	US Approved Rx		0.926733	0.976986	0.93682	0.946867		0.951859	0.941843		0.989477
NCGC00016328-08	CN1N(C(=O)C(N)=C1C)C2=CC=CC=C2	AMPYRONE	Clinical		0.971137	0.992247	0.949111	0.993573		0.981692	0.971342		0.989457
NCGC00022848-17	C[C@]12C[C@H](O)[C@H]3[C@@H](CCC4=CC(=O)CC[C@]34C)[C@@H]1CC[C@]2(O)C(=O)CO	HYDROCORTISONE	US Approved Rx		0.924269	1.04182	0.958068	0.987123		0.983045	0.972595		0.98937
NCGC00247694-01	Cl.Cl.CCC(=O)N(C1CCN(CC1)C(C)CC2=CC=CS2)C3=CC=CC=C3				0.934857	0.913302	0.909564	0.918922		0.92408	0.914243		0.989355
NCGC00249084-02	CN1C(C)=NC=C1N(=O)=O	DIMETRIDAZOLE	Clinical		1.05544	1.03994	1.04819	1.02482		1.04769	1.03651		0.989325
NCGC00091499-05	CCCCC(CC)COC(=O)C1=C(C=CC=C1)C(=O)OCC(CC)CCCC	DIETHYLHEXYL PHTHALATE	Clinical		1.00311	0.9845	0.988327	0.978038		0.993806	0.983183		0.989311
NCGC00091057-05	COC1=C(O)C=CC(=C1)[C@H]2OC3=C(O[C@@H]2CO)C=CC(=C3)[C@H]4OC5=CC(O)=CC(O)=C5C(=O)[C@@H]4O	SILIBININ A	Possibly Marketed Outside US		0.948647	0.982852	0.99443	0.916345		0.96575	0.955387		0.98927
NCGC00095156-06	COC(=O)N\N=C\C1=N(=O)C2=C(C=CC=C2)N(=O)=C1	[NO STEREO] CARBADOX	Possibly Marketed Outside US		0.950237	0.969405	0.946606	0.952424		0.959821	0.949515		0.989262
NCGC00160453-02	O=C(NCN1CCOCC1)C2=NC=CN=C2	MORINAMIDE	Possibly Marketed Outside US		1.00655	0.905614	0.964546	0.927059		0.956083	0.945802		0.989247
NCGC00025018-10	Cl.COC(=O)[C@H]1[C@@H](O)CC[C@H]2CN3CCC4=C(NC5=C4C=CC=C5)[C@@H]3C[C@H]12	YOHIMBINE HYDROCHLORIDE	US Unapproved Medicine		0.904637	0.974421	0.924631	0.934192		0.939529	0.929411		0.989231
NCGC00181297-01	CC1=CC(C)=C(NC(=O)CN(CC(O)=O)CC(O)=O)C(C)=C1Br	MEBROFENIN	Possibly Marketed Outside US		0.948312	0.931107	0.910827	0.948336		0.939709	0.929582		0.989223
NCGC00263961-02	O.O.O.[Na+].[Na+].CO\N=C(/C(=O)N[C@H]1[C@H]2SCC(CSC3=NC(=O)C([O-])=NN3C)=C(N2C1=O)C([O-])=O)C4=CSC(N)=N4				0.953066	0.984389	0.973765	0.942778		0.968727	0.958272		0.989207
NCGC00253577-01	Cl.CC1=C(COC(=O)[C@@H]2N3[C@H](SC2(C)C)[C@H](NC(=O)[C@H](N)C4=CC=CC=C4)C3=O)OC(=O)O1	LENAMPICILLIN HYDROCHLORIDE	Possibly Marketed Outside US		0.900032	0.994304	0.918354	0.955516		0.947168	0.936935		0.989196
NCGC00160422-02	Cl.CC(C)(N)CC1=CC=C(Cl)C=C1	CHLORPHENTERMINE HYDROCHLORIDE	US Previously Marketed		1.00693	0.993755	0.984881	0.994184		1.00034	0.989533		0.989195
NCGC00183104-02	OC(=O)\C=C/C(O)=O.CCN(CC)CC1=NC=CN1C2=C(C=C(C=C2)N(=O)=O)C(=O)C3=C(Cl)C=CC=C3	[NO STEREO] NIZOFENONE FUMARATE	Possibly Marketed Outside US		0.905476	0.92213	0.877159	0.930692		0.913803	0.903926		0.989191
NCGC00247708-01	Cl.O[C@H]1C=C[C@H]2[C@H]3CC4=C5C(O[C@@H]1[C@@]25CCN3)=C(O)C=C4	NORMORPHINE HYDROCHLORIDE	Clinical		0.970182	0.940411	0.951266	0.938471		0.955296	0.944869		0.989084
NCGC00179333-03	CN1C(=O)CC(C1=O)C2=CC=CC=C2	PHENSUXIMIDE	US Previously Marketed		0.98151	0.935594	0.948985	0.947097		0.958552	0.948041		0.989034
NCGC00091163-03	CC(C)C(C)(C)C(C)(C)C(C)(C)S	TERT-DODECYLMERCAPTAN	Other		0.900135	0.901441	0.891583	0.890195		0.900788	0.890889		0.98901
NCGC00094532-06	OC(=O)CCCOC1=C(Cl)C=C(Cl)C=C1	2,4-DB	Other		0.917639	0.993716	0.956872	0.933457		0.955678	0.945164		0.988999
NCGC00166212-02	CC1=CC(O)=C(Cl)C=C1	2-CHLORO-5-METHYLPHENOL	Other		0.96836	0.962728	0.914658	0.995082		0.965544	0.95487		0.988945
NCGC00015649-08	COC1=C(NC2=NCCN2)C(Cl)=NC(C)=N1	MOXONIDINE	Possibly Marketed Outside US		0.935859	1.00964	1.00546	0.918528		0.972748	0.961994		0.988944
NCGC00091367-05	OC1=CC=CC2=C1C(=O)C3=C(O)C=CC=C3C2=O	DANTHRON	US Previously Marketed		0.939939	0.936436	0.940857	0.914733		0.938187	0.927795		0.988923
NCGC00253765-01	C1CN(CCN1)C2=CC=CC=C2	1-PHENYLPIPERAZINE	Other		0.961697	0.947439	0.930773	0.957071		0.954568	0.943922		0.988848
NCGC00014702-15	CC1=C(C)C(NC2=NC(SCC(O)=O)=NC(Cl)=C2)=CC=C1	PIRINIXIC ACID	Clinical		0.910684	0.997683	0.985211	0.90185		0.954183	0.94353		0.988835
NCGC00179364-03	OCCN(C(=O)CO)C1=C(I)C(C(=O)NCC(O)CO)=C(I)C(C(=O)NCC(O)CO)=C1I	IOVERSOL	US Approved Rx		0.973461	1.00811	0.978922	0.980408		0.990788	0.979665		0.988774
NCGC00016261-08	CC1=C(O)C(CO)=C(CO)C=N1	PYRIDOXINE	US Approved Rx		1.03866	0.953139	0.951916	1.01751		0.995899	0.984713		0.988768
NCGC00160649-02	CC1=CC=C(C=C1)S(=O)(=O)NC(=O)NC2CCCCC2	GLYCYCLAMIDE	Possibly Marketed Outside US		0.936216	0.954374	0.955218	0.91401		0.945295	0.934614		0.9887
NCGC00167569-01	CO[C@H]1[C@@H](C[C@@H]2CN3CCC4=C(NC5=C4C=CC(OC)=C5)[C@H]3C[C@@H]2[C@@H]1C(=O)OC)OC(=O)COC6=CC=C(OC)C=C6	MEFESERPINE	Possibly Marketed Outside US		0.969695	0.940305	0.928399	0.960012		0.955	0.944206		0.988697
NCGC00164128-02	CCCCCCCCCCCCCCCC(=O)OC(C)C	ISOPROPYL PALMITATE	US Previously Marketed		0.969042	1.00182	0.940764	1.00782		0.98543	0.97429		0.988696
NCGC00018200-12	OC1=CC=C(C=C1)C2(OC(=O)C3=C2C=CC=C3)C4=CC=C(O)C=C4	PHENOLPHTHALEIN	US Previously Marketed		0.948263	0.973589	0.951017	0.949023		0.960926	0.95002		0.988651
NCGC00183024-01	CCCN(CCC)C(=O)C(CCC(=O)OCCCN1CCN(CCOC(=O)CC2=C(C)N(C(=O)C3=CC=C(Cl)C=C3)C4=C2C=C(OC)C=C4)CC1)NC(=O)C5=CC=CC=C5	PROGLUMETACIN	Possibly Marketed Outside US		0.885478	0.903928	0.885541	0.883549		0.894703	0.884545		0.988646
NCGC00159418-05	FC1=CN(C2CCCO2)C(=O)NC1=O	TEGAFUR	Possibly Marketed Outside US		0.996708	1.02548	0.984922	1.01425		1.0111	0.999584		0.988615
NCGC00182994-01	[I-].[I-].C[N+]4(CC1COC(O1)(C2=CC=CC=C2)C3=CC=CC=C3)CCCCC4				0.993425	0.982267	0.969562	0.983617		0.987846	0.976589		0.988605
NCGC00164497-02	CC1=CC=C(C=C1)S(=O)(=O)NC(=O)NC2CCCCCCC2	GLYOCTAMIDE	Clinical		0.960489	0.877345	0.958271	0.858613		0.918917	0.908442		0.988601
NCGC00015159-11	Cl.CC(C)NCC(O)COC1=CC=C(CCOCC2CC2)C=C1	BETAXOLOL HYDROCHLORIDE	US Approved Rx		0.916479	0.942701	0.954509	0.883469		0.92959	0.918989		0.988596
NCGC00094969-05	COC1=CC=C(C=C1)C2C(=O)C3=C(C=CC=C3)C2=O	ANISINDIONE	US Previously Marketed		0.976128	0.966694	0.981488	0.939083		0.971411	0.960286		0.988547
NCGC00159412-04	NC(CO)(CO)CO	TROMETHAMINE	US Previously Marketed		0.991157	1.02577	0.977319	1.01639		1.00846	0.996857		0.988491
NCGC00024622-05	[Na+].[Na+].O=C1CN(\N=C\C2=CC=C(O2)C3=CC=C(C=C3)N(=O)=O)C(=O)[N-]1				0.772887	0.833025	0.802648	0.784661		0.802956	0.793655		0.988416
NCGC00018204-13	CCOC(=O)C1=C[C@]2(CC)CCCN3CCC4=C([C@H]23)N1C5=C4C=CC=C5	VINPOCETINE	Possibly Marketed Outside US		0.862248	0.970763	0.88913	0.922625		0.916506	0.905877		0.988404
NCGC00164164-02	CN1C(=O)C2=C(C=CC=C2)C1=O	N-METHYLPHTHALIMIDE	Other		0.993899	1.02403	0.981589	1.01288		1.00897	0.997232		0.988371
NCGC00182031-01	CCC1=CC2=C(S1)N3C(C)=NN=C3CN=C2C4=C(Cl)C=CC=C4	ETIZOLAM	Possibly Marketed Outside US		1.04428	0.986347	0.971072	1.03573		1.01532	1.0034		0.988268
NCGC00016660-06	OC(=O)CC1=CC=C(C=C1)C2=CC=CC=C2	FELBINAC	Possibly Marketed Outside US		0.935728	0.991402	0.91008	0.994411		0.963565	0.952245		0.988253
NCGC00016777-08	CC(C)(SC1=CC(=C(O)C(=C1)C(C)(C)C)C(C)(C)C)SC2=CC(=C(O)C(=C2)C(C)(C)C)C(C)(C)C	PROBUCOL	US Previously Marketed		0.960084	0.925745	0.942615	0.921043		0.942915	0.931829		0.988243
NCGC00015075-10	Br.COC(=O)C1=CCCN(C)C1	ARECOLINE HYDROBROMIDE	Clinical		0.938302	0.995201	0.966013	0.94474		0.966751	0.955377		0.988234
NCGC00018139-07	CC(C)OC1=CC2=C(C=C1)C(=O)C(=CO2)C3=CC=CC=C3	IPRIFLAVONE	Possibly Marketed Outside US		0.893432	0.919	0.879549	0.911408		0.906216	0.895478		0.988151
NCGC00016667-04	Cl.Cl.CCCCOC1=CC(=CC=C1N)C(=O)OCCN(CC)CC				1.00984	0.963088	0.990817	0.958686		0.986463	0.974751		0.988127
NCGC00262933-01	OC1=C(O)C(O)=C(C=O)C=C1				0.836772	0.81385	0.794173	0.83672		0.825311	0.815447		0.988048
NCGC00253670-01	C[C@@H](O)[C@@H]1[C@H]2[C@@H](C)C(S[C@@H]3CN[C@@H](C3)C(=O)N(C)C)=C(N2C1=O)C(O)=O	MEROPENEM ANHYDROUS	US Approved Rx		0.98102	0.890458	0.929853	0.919219		0.935739	0.924536		0.988027
NCGC00253639-01	OC1=CC=CC2=C1C=CN2	4-HYDROXYINDOLE	Other		0.953753	0.99477	0.979753	0.945402		0.974261	0.962577		0.988007
NCGC00091439-07	CN\C(NCCSCC1=C(C)N=CN1)=N/C#N	CIMETIDINE	US Approved Rx		0.985595	0.985697	0.984282	0.963217		0.985646	0.973749		0.98793
NCGC00091261-03	NC1=CC(=C(O)C=C1)N(=O)=O	4-AMINO-2-NITROPHENOL	Other		0.820844	0.749037	0.755594	0.79533		0.78494	0.775462		0.987925
NCGC00091517-06	OC[C@H](O)[C@H]1OC(=O)C(O)=C1O	ASCORBIC ACID	US Approved Rx		0.946319	0.981858	0.9419	0.962956		0.964089	0.952428		0.987905
NCGC00163930-04	CCO\N=C(\CC)C1=C(O)CC(CC1=O)C2=C(C)C=C(C)C=C2C	[NO STEREO] TRALKOXYDIM	Other		0.890397	0.845343	0.849488	0.865256		0.86787	0.857372		0.987904
NCGC00090686-11	NC(=O)N\N=C\C1=CC=C(O1)N(=O)=O	NITROFURAZONE	US Previously Marketed		0.915694	0.981297	0.974826	0.89921		0.948496	0.937018		0.987899
NCGC00015987-09	CN1CCN(CC(=O)N2C3=C(C)SC=C3C(=O)NC4=C2C=CC=C4)CC1	TELENZEPINE	Clinical		0.951815	0.936957	0.952957	0.912767		0.944386	0.932862		0.987798
NCGC00163150-07	Cl.CC(C)(C)NCC(O)C1=CC(Cl)=C(N)C(Cl)=C1	CLENBUTEROL HYDROCHLORIDE	Possibly Marketed Outside US		0.962697	1.02666	0.941198	1.02373		0.994678	0.982463		0.987719
NCGC00016747-07	Cl.COC1=CC(=CC(OC)=C1OC)C(=O)OCCCN2CCCN(CCCOC(=O)C3=CC(OC)=C(OC)C(OC)=C3)CC2				1.00614	0.96657	0.968942	0.979535		0.986357	0.974239		0.987714
NCGC00093351-06	[Na+].CO[C@]2(NC(=O)CC1=CC=CS1)[C@H]3SCC(COC(N)=O)=C(N3C2=O)C(O)=O	[NO STEREO] CEFOXITIN SODIUM	US Approved Rx		0.983266	0.998124	0.968488	0.98853		0.990695	0.978509		0.9877
NCGC00181350-03	ClC1=CC=C(NC2=C3C=CC=CC3=C(CC4=CC=NC=C4)N=N2)C=C1	VATALANIB	Clinical		0.801328	0.793378	0.801989	0.77308		0.797353	0.787535		0.987687
NCGC00182985-01	O=N(=O)OCCN(CCON(=O)=O)CCON(=O)=O	TROLNITRATE	US Previously Marketed		0.889341	0.960424	0.934379	0.892598		0.924882	0.913489		0.987681
NCGC00091390-04	COC1=CC=C(O)C=C1	MEQUINOL	US Previously Marketed		1.00457	0.96211	0.95212	0.990325		0.983341	0.971222		0.987676
NCGC00183003-01	[Cl-].[Cl-].CCCCNC1=CC=C(C=C1)C(=O)OCC[NH+](CC)CC				0.886067	0.930069	0.888521	0.905223		0.908068	0.896872		0.98767
NCGC00015656-12	Cl.CN1CCN2C(C1)C3=C(CC4=C2C=CC=C4)C=CC=C3	MIANSERIN HYDROCHLORIDE	Possibly Marketed Outside US		0.919511	0.925079	0.948555	0.873284		0.922295	0.91092		0.987666
NCGC00163319-03	NC1=NC=NC2=C1N=CN2[C@@H]3O[C@H](COP(O)(O)=O)[C@@H](O)[C@H]3O	ADENOSINE PHOSPHATE	US Previously Marketed		0.981471	1.03744	0.956795	1.03722		1.00946	0.997005		0.987666
NCGC00253664-01	COC(=O)C=C(C)N				0.997835	0.985164	0.955095	1.00344		0.9915	0.979265		0.987661
NCGC00160554-02	OC1=C(Cl)C=C(Cl)C=C1S(=O)C2=C(O)C(Cl)=CC(Cl)=C2	BITHIONOLOXIDE	Clinical		0.971694	0.917541	0.966144	0.899777		0.944618	0.93296		0.987659
NCGC00160412-04	Cl.CN(C)CCOC(=O)C1=CC=C2N(CC3=CC=CC=C3)C(C)=C(C)C2=C1				0.945746	0.952381	0.952512	0.922178		0.949064	0.937345		0.987653
NCGC00159425-04	OC(=O)CCCCCCCCC=C	UNDECYLENIC ACID	US Approved OTC		0.984368	1.00713	0.970035	0.9968		0.995747	0.983418		0.987618
NCGC00181756-01	COC1=C(O)C=CC(\C=C\C(=O)O[C@H]2CC[C@]34C[C@]35CC[C@]6(C)[C@H](CC[C@@]6(C)[C@@H]5CC[C@H]4C2(C)C)[C@H](C)CCC=C(C)C)=C1	ORYZANOL A	Possibly Marketed Outside US		0.977583	0.977733	0.943592	0.987487		0.977658	0.965539		0.987604
NCGC00174046-02	Cl.CCC(O)=O.CCC(O)=O.O=C(NC1=CC(=CC=C1)C2=NCCN2)NC3=CC=CC(=C3)C4=NCCN4				0.948677	0.97716	0.937012	0.964878		0.962918	0.950945		0.987566
NCGC00017366-08	CS(O)(=O)=O.CS(O)(=O)=O.CCCN1C[C@H](CSC)C[C@H]2[C@H]1CC3=CNC4=C3C2=CC=C4				0.986253	1.03543	1.01544	0.981033		1.01084	0.998239		0.98753
NCGC00090776-02	C1C=CC2C3CC(C=C3)C12	[NO STEREO] DICYCLOPENTADIENE	Other		0.923655	0.9377	0.933295	0.904741		0.930678	0.919018		0.987471
NCGC00021466-05	C[C@]12CC[C@H]3[C@@H](CCC4=CC(=O)CC[C@]34C)[C@@H]1CC[C@@]2(O)C#C	ETHISTERONE	US Previously Marketed		1.03132	1.01166	0.995117	1.02206		1.02149	1.00859		0.987369
NCGC00253708-01	FC1=CC=C(C=C1)C2(CCC(=O)CC2)C#N				0.974231	1.00526	0.993095	0.961365		0.989746	0.97723		0.987355
NCGC00015196-09	Cl.C(OC1=C(C=CC=C1)C2CC2)C3=NCCN3				0.949305	0.942636	0.927575	0.940403		0.945971	0.933989		0.987334
NCGC00015116-13	COC1=CC=C(C=C1)C(=O)N2CCCC2=O	ANIRACETAM	Possibly Marketed Outside US		1.03688	1.00709	1.01667	1.00136		1.02198	1.00901		0.987311
NCGC00094572-12	CN(\C=N\C1=C(C)C=C(C)C=C1)\C=N\C2=C(C)C=C(C)C=C2	AMITRAZ	Possibly Marketed Outside US		0.995916	1.06049	1.02293	1.00735		1.0282	1.01514		0.9873
NCGC00164619-02	CC(C)(C#N)C1=CC(=CC(CN2C=NC=N2)=C1)C(C)(C)C#N	ANASTROZOLE	US Approved Rx		1.02087	1.00554	0.979666	1.02076		1.0132	1.00021		0.987179
NCGC00160376-02	[I-].[I-].C[N+](C)(C)CCOC(=O)C(O)(C1=CC=CC=C1)C2=CC=CC=C2				0.983762	0.954895	0.959389	0.954285		0.969328	0.956837		0.987113
NCGC00167729-03	OC(=O)CN1C(=CC2=C1C=CC=C2)C(=O)NC3=NC(=CS3)C4=C(Cl)C=CC=C4	LINTITRIPT	Clinical		0.928052	0.951582	0.914354	0.941045		0.939817	0.9277		0.987107
NCGC00090708-05	OC1=C2N=CC=CC2=CC=C1	OXYQUINOLINE	US Unapproved Medicine		0.852378	0.892659	0.907561	0.814948		0.872518	0.861254		0.98709
NCGC00090827-04	COC1=C(O)C=CC=C1	GUAIACOL	US Previously Marketed		0.945185	0.955726	0.929525	0.946778		0.950455	0.938152		0.987055
NCGC00249892-01	CNC(=O)C1=CN(N=C1)C2=NC3=C(N=CN3[C@@H]4O[C@H](CO)[C@@H](O)[C@H]4O)C(N)=N2	REGADENOSON ANHYDROUS	US Approved Rx		1.04524	0.998519	1.01736	0.999897		1.02188	1.00863		0.987031
NCGC00164583-02	CC1(C)S[C@@H]2[C@H](\N=C\N3CCCCCC3)C(=O)N2[C@H]1C(O)=O	[NO STEREO] AMDINOCILLIN	US Previously Marketed		1.00406	0.945758	0.971374	0.953031		0.974911	0.962202		0.986964
NCGC00016804-02	OCCOCCOC(=O)C1=C(NC2=CC(=CC=C2)C(F)(F)F)C=CC=C1	ETOFENAMATE	Possibly Marketed Outside US		0.902791	0.899722	0.870413	0.908585		0.901256	0.889499		0.986955
NCGC00092310-06	CCN1CCCC1CNC(=O)C2=C(OC)C=C(N)C(=C2)S(=O)(=O)CC	AMISULPRIDE	US Approved Rx		0.918803	0.965005	0.925013	0.934161		0.941904	0.929587		0.986923
NCGC00018215-06	Cl.Cl.CCCC(=O)NC1=CC(C(C)=O)=C(OCC(O)CNC(C)C)C=C1				0.976927	1.00471	0.988975	0.966664		0.990818	0.977819		0.986881
NCGC00016374-05	NC(=O)NC1=CC=C(C=C1)[As](O)(O)=O	CARBARSONE	US Previously Marketed		0.936556	0.923349	0.898157	0.936953		0.929952	0.917555		0.986669
NCGC00015278-15	CCCC(C)(COC(N)=O)COC(=O)NC(C)C	CARISOPRODOL	US Approved Rx		0.918021	0.96854	0.936849	0.924558		0.943281	0.930703		0.986666
NCGC00160648-02	OC1=C(\C=N\NC(=O)C2=CC=NC=C2)C=CC=C1	SALINAZID	Possibly Marketed Outside US		0.977568	0.988595	0.953921	0.985891		0.983082	0.969906		0.986598
NCGC00263460-01	Cl.Cl.[Cl-].CCCC1=NC=C(C[N+]2=C(C)C=CC=C2)C(N)=N1				0.926716	1.00896	0.981957	0.927685		0.96784	0.954821		0.986548
NCGC00090773-04	CCCCC(CC)COC(=O)C1=C(C=CC=C1)C(O)=O	MONO(ETHYLHEXYL) PHTHALATE	Other		0.661375	0.718293	0.696782	0.66432		0.689834	0.680551		0.986544
NCGC00253600-01	[Na+].CNC(=O)C1=C(I)C(NC(C)=O)=C(I)C(C([O-])=O)=C1I	IOTHALAMATE SODIUM	US Approved Rx		0.958877	0.952536	0.904764	0.980927		0.955707	0.942846		0.986543
NCGC00181306-04	CC(=O)O[C@@]12CO[C@@H]1C[C@H](O)[C@]3(C)[C@@H]2[C@H](OC(=O)C4=CC=CC=C4)[C@]5(O)C[C@H](OC(=O)[C@H](O)[C@@H](NC(=O)OC(C)(C)C)C6=CC=CC=C6)C(C)=C([C@@H](O)C3=O)C5(C)C	DOCETAXEL ANHYDROUS	US Approved Rx		0.833545	0.876898	0.831959	0.855465		0.855222	0.843712		0.986542
NCGC00090962-05	O=C1C=C(OC2=C1C=CC=C2)C3=CC=CC=C3	FLAVONE	US Unapproved Medicine		0.910709	0.940799	0.92021	0.906351		0.925754	0.91328		0.986526
NCGC00090789-02	NCCO	MONOETHANOLAMINE	Clinical		0.998854	0.939779	0.94623	0.966228		0.969316	0.956229		0.986498
NCGC00160681-03	CCCOC(=O)C1=CC=C(N)C=C1	RISOCAINE	Clinical		0.930566	0.93444	0.929215	0.910536		0.932503	0.919875		0.986458
NCGC00249928-01	CCCCCCCCC\C=C/C=C\C=C/C=C\C=C/C(=O)OCC				0.971416	0.981639	0.937607	0.988873		0.976528	0.96324		0.986392
NCGC00250401-02	Cl.CN1CC[C@@H]([C@H](O)C1)C2=C3OC(=CC(=O)C3=C(O)C=C2O)C4=C(Cl)C=CC=C4	ALVOCIDIB HYDROCHLORIDE	Clinical		0.822108	0.871039	0.813328	0.856741		0.846574	0.835034		0.98637
NCGC00166106-03	OC(=O)C1=CC=CN(=O)=C1	OXINIACIC ACID	Clinical		0.917468	0.979686	0.949268	0.922025		0.948577	0.935646		0.986368
NCGC00164549-02	CN(CCOC1=CC=C(NS(C)(=O)=O)C=C1)CCC2=CC=C(NS(C)(=O)=O)C=C2	DOFETILIDE	US Approved Rx		0.96968	0.962922	0.953148	0.953072		0.966301	0.95311		0.986349
NCGC00090721-03	C=CC(=O)NCNC(=O)C=C	BISACRYLAMIDE	Other		0.959785	0.940108	0.960314	0.913508		0.949947	0.936911		0.986278
NCGC00021623-05	CC(C)(C)NCC(O)COC1=C2C[C@H](O)[C@H](O)CC2=CC=C1	[NO STEREO] SQ-12182|[NO STEREO] SQ-12181	Other		0.917323	0.948298	0.940318	0.899543		0.93281	0.91993		0.986192
NCGC00159407-04	CCC1(CCC(=O)NC1=O)C2=CC=CC=C2	GLUTETHIMIDE	US Previously Marketed		0.902727	1.0002	0.924923	0.951579		0.951465	0.938251		0.986112
NCGC00253649-01	CC1=C(C(Cl)=O)C(=NO1)C2=C(Cl)C=CC=C2Cl				0.930779	0.978527	0.969356	0.913138		0.954653	0.941247		0.985957
NCGC00015067-14	CC(=O)OC1=C(C=CC=C1)C(O)=O	ASPIRIN	US Approved OTC		0.934643	0.976932	0.919781	0.964928		0.955788	0.942355		0.985946
NCGC00167973-02	Cl.Cl.CCC1=CC=C(C=C1)C(=O)C(C)CN2CCCCC2				0.984021	0.95737	0.923038	0.99101		0.970696	0.957024		0.985916
NCGC00274068-01	CCC(C)N1N=CN(C1=O)C2=CC=C(C=C2)N3CCN(CC3)C4=CC=C(OC[C@H]5CO[C@@](CN6C=NC=N6)(O5)C7=C(Cl)C=C(Cl)C=C7)C=C4	[NO STEREO] ITRACONAZOLE|[NO STEREO] ITRACONAZOLE, TRANS-	US Approved Rx		0.932204	0.962992	0.972028	0.896386		0.947598	0.934207		0.985868
NCGC00015928-05	CC1=C(CC(O)=O)C2=C(C=CC(F)=C2)\C1=C/C3=CC=C(C=C3)S(C)(=O)=O	EXISULIND	Clinical		0.984226	1.00539	0.956505	1.00486		0.994809	0.980681		0.985798
NCGC00182552-02	OS(O)(=O)=O.COC(=O)N[C@H](C(=O)N[C@@H](CC1=CC=CC=C1)[C@@H](O)CN(CC2=CC=C(C=C2)C3=NC=CC=C3)NC(=O)[C@@H](NC(=O)OC)C(C)(C)C)C(C)(C)C	ATAZANAVIR SULFATE	US Approved Rx		0.912203	0.901565	0.912047	0.875955		0.906884	0.894001		0.985794
NCGC00253703-01	ClCCN1C(=O)NC2=C(C=CC=C2)C1=O				0.958227	0.851997	0.871263	0.913206		0.905112	0.892235		0.985773
NCGC00016959-06	Cl.OC(=O)C1=CN(C2CC2)C3=C(C=C(F)C(=C3)N4CCNCC4)C1=O	CIPROFLOXACIN HYDROCHLORIDE ANHYDROUS	US Approved Rx		0.963571	1.00183	0.974827	0.96228		0.982699	0.968553		0.985605
NCGC00163168-03	Cl.CN(C)S(=O)(=O)N[C@H]1C[C@H]2[C@@H](CC3=CN(C)C4=CC=CC2=C34)N(C)C1				0.968842	0.939497	0.931331	0.949517		0.95417	0.940424		0.985594
NCGC00183868-02	OC(=O)CC1=C(N=C(S1)C2=CC=CC=C2)C3=CC=C(Cl)C=C3	FENTIAZAC	Possibly Marketed Outside US		0.938657	0.924896	0.926468	0.910153		0.931777	0.91831		0.985548
NCGC00090827-04	COC1=C(O)C=CC=C1	GUAIACOL	US Previously Marketed		1.01741	0.993423	1.02568	0.956045		1.00541	0.990865		0.985529
NCGC00261973-01	CCCCC(CC)CNC(=O)CC(C)OC(=O)CCC(O)=O	BUTOCTAMIDE SEMISUCCINATE	Possibly Marketed Outside US		0.953414	0.958249	0.928888	0.95502		0.955831	0.941954		0.985481
NCGC00091051-04	NC1=CC=C(C=C1)C(O)=O	AMINOBENZOIC ACID	US Previously Marketed		1.00337	0.990219	0.99091	0.97367		0.996796	0.98229		0.985447
NCGC00015766-13	Cl.CC1=CC(=C(O)C(C)=C1CC2=NCCN2)C(C)(C)C	OXYMETAZOLINE HYDROCHLORIDE	US Approved OTC		0.999097	0.964207	0.983132	0.951399		0.981652	0.967266		0.985345
NCGC00167537-02	Cl.Cl.COC1=C(OC)C=C2C(=O)C(CC3CCN(CC4=CC=CC=C4)CC3)CC2=C1				0.975283	0.969777	0.958033	0.958299		0.97253	0.958166		0.98523
NCGC00016530-07	COC1=CN=C(NS(=O)(=O)C2=CC=C(N)C=C2)N=C1	SULFAMETER	US Previously Marketed		0.977489	0.973408	0.981498	0.940492		0.975448	0.960995		0.985182
NCGC00262921-01	C[C@H]1C[C@H](O)C2=C(SC=C2)S1(=O)=O	5,6-DIHYDRO-6-METHYL-4H-THIENO(2,3-B)THIOPYRAN-4-OL 7,7-DIOXIDE, (4S,6S)-	Other		1.01425	0.958131	0.95993	0.983206		0.986193	0.971568		0.98517
NCGC00248803-03	Cl.NC(CS)C(O)=O	[NO STEREO] CYSTEINE HYDROCHLORIDE ANHYDROUS	US Approved Rx		0.954483	0.937718	0.91311	0.950966		0.946101	0.932038		0.985137
NCGC00090874-06	CCCCOCCOCCOCC1=C(CCC)C=C2OCOC2=C1	PIPERONYL BUTOXIDE	US Approved OTC		0.945014	0.960991	0.956898	0.92077		0.953003	0.938834		0.985133
NCGC00248061-02	OC(=O)CN1C(=O)N(CC2=C(F)C=C(Br)C=C2)C(=O)C3=C1C=C(Cl)C=C3	ZENARESTAT	Possibly Marketed Outside US		0.952196	0.965014	0.931168	0.957471		0.958605	0.94432		0.985098
NCGC00091632-02	NC1=NC2=C(S1)C=C(C=C2)N(=O)=O	2-AMINO-6-NITROBENZOTHIAZOLE	Other		0.999989	0.927715	0.962342	0.936511		0.963852	0.949426		0.985033
NCGC00344565-01	CN(C1CCN(CC1)C2=NC3=C(C=CC=C3)N2CC4=CC=C(F)C=C4)C5=NC=CC(=O)N5	MIZOLASTINE	Possibly Marketed Outside US		0.952105	0.954569	0.963862	0.914036		0.953337	0.938949		0.984908
NCGC00018113-07	[Na+].[O-]C(=O)CCCC1=CC=CC=C1	SODIUM PHENYLBUTYRATE	US Approved Rx		1.03781	1.04874	1.03493	1.01992		1.04328	1.02743		0.984808
NCGC00091902-08	CCOC(=O)CC(SP(=S)(OC)OC)C(=O)OCC	MALATHION	US Approved Rx		0.961302	0.956806	0.95013	0.93879		0.959054	0.94446		0.984783
NCGC00247683-01	Cl.Cl.CCC(=O)OC1(CCN(C)CC1)C2=CC=CC=C2				0.972952	0.993798	0.905392	1.0314		0.983375	0.968396		0.984767
NCGC00183857-01	CC1CN(CCN1)C2=CC3=C(C=C2F)C(=O)C(=CN3C4=C(F)C=C(F)C=C4)C(O)=O	TEMAFLOXACIN	US Previously Marketed		0.977276	0.958399	0.961212	0.944826		0.967838	0.953019		0.984689
NCGC00092366-03	COC1=CC=C(C=C1OC)S(=O)(=O)N2[C@H](C(=O)N3CCC[C@@H]3C(N)=O)[C@@](O)(C4=C2C=CC(Cl)=C4)C5=C(Cl)C=CC=C5	[NO STEREO] RELCOVAPTAN	Clinical		1.0872	1.08786	1.09437	1.04732		1.08753	1.07084		0.984657
NCGC00263567-01	Cl.Cl.Cl.OC(=O)COCCN1CCN(CC1)C(C2=CC=CC=C2)C3=CC=C(Cl)C=C3				1.00171	0.992211	0.987452	0.975628		0.996961	0.98154		0.984533
NCGC00023212-14	CC1=CN([C@@H]2O[C@H](CO)C=C2)C(=O)NC1=O	STAVUDINE	US Previously Marketed		0.964759	1.01327	0.990104	0.957309		0.989012	0.973707		0.984524
NCGC00247734-01	Cl.Cl.CCC(=O)N(C1CCN(CC1)C(C)CC2=CC=CC=C2)C3=CC=CC=C3				1.02276	0.969694	0.957378	1.00421		0.996227	0.980792		0.984507
NCGC00094532-06	OC(=O)CCCOC1=C(Cl)C=C(Cl)C=C1	2,4-DB	Other		0.983092	0.990576	1.00251	0.940501		0.986834	0.971506		0.984468
NCGC00016098-11	Cl.CC1=CC=CC(C)=C1NC2=NCCCS2	XYLAZINE HYDROCHLORIDE	Possibly Marketed Outside US		0.979267	0.971104	0.963678	0.956381		0.975185	0.960029		0.984458
NCGC00022662-05	C[C@@H]1C[C@H]2[C@@H]3CCC4=CC(=O)C=C[C@]4(C)[C@@]3(F)[C@@H](O)C[C@]2(C)[C@@]1(O)C(=O)COC(C)=O	DEXAMETHASONE ACETATE ANHYDROUS	US Approved Rx		1.08506	1.00244	1.01644	1.03856		1.04375	1.0275		0.984433
NCGC00181294-01	CC(N(CC1=C(N)N=C(C)N=C1)C=O)=C(CCO)SSC(CCO)=C(C)N(CC2=C(N)N=C(C)N=C2)C=O	[NO STEREO] THIAMINE DISULFIDE	Possibly Marketed Outside US		0.905661	0.962038	0.924147	0.91442		0.933849	0.919283		0.984402
NCGC00015385-18	OCCN(CCO)C1=NC2=C(N=C(N=C2C(=N1)N3CCCCC3)N(CCO)CCO)N4CCCCC4	DIPYRIDAMOLE	US Approved Rx		1.00801	0.994143	0.969801	1.00113		1.00108	0.985464		0.984402
NCGC00249607-02	COC(=O)C(Cl)C(=O)OC	DIMETHYL CHLOROMALONATE	Other		0.944756	0.9594	0.925114	0.949188		0.952078	0.937151		0.984322
NCGC00091585-05	CCCCC(CC)COC(=O)C(C#N)=C(C1=CC=CC=C1)C2=CC=CC=C2	OCTOCRYLENE	US Approved Rx		0.937283	0.943196	0.914776	0.936192		0.940239	0.925484		0.984307
NCGC00164569-02	CCCCCOC(=O)NC1=NC(=O)N(C=C1F)[C@@H]2O[C@H](C)[C@@H](O)[C@H]2O	CAPECITABINE	US Approved Rx		0.96822	0.929626	0.926811	0.941158		0.948923	0.933985		0.984258
NCGC00164507-03	O\N=C/C1=CC=C(O1)N(=O)=O	NIFUROXIME	Possibly Marketed Outside US		0.979731	0.922754	0.924957	0.94749		0.951243	0.936223		0.984211
NCGC00263571-01	[Na+].[O-]C(=O)COC1=NN(CC2=CC=CC=C2)C3=C1C=CC=C3	BENDAZAC SODIUM	Possibly Marketed Outside US		0.939564	0.99394	0.942385	0.960521		0.966752	0.951453		0.984175
NCGC00186464-03	Cl.OC(=O)\C=C/C(O)=O.COCCCOC1=CC(C[C@@H](C[C@H](N)[C@@H](O)C[C@@H](C(C)C)C(=O)NCC(C)(C)C(N)=O)C(C)C)=CC=C1OC				1.01511	1.00683	0.967271	1.02254		1.01097	0.994904		0.984108
NCGC00253592-01	CC1=CC(O)=C2C=CC=CC2=C1O	MENADIOL	US Previously Marketed		0.92818	0.88459	0.907966	0.875979		0.906385	0.891972		0.984099
NCGC00263461-01	Cl.Cl.C1CN2C[C@@H](N=C2S1)C3=CC=CC=C3				0.964645	0.998817	0.983142	0.949069		0.981731	0.966106		0.984084
NCGC00021139-11	O=C1NC(=O)C(N1)(C2=CC=CC=C2)C3=CC=CC=C3	PHENYTOIN	US Approved Rx		0.898489	0.961091	0.955236	0.874646		0.92979	0.914941		0.984029
NCGC00319023-02	CN1CC2=C(N[C@@H](CC(O)=O)C1=O)C=CC(=C2)C(=O)N3CCC(CC3)C4CCNCC4	LOTRAFIBAN	Clinical		0.95854	1.00996	0.987527	0.949497		0.984247	0.968512		0.984013
NCGC00274275-01	NS(=O)(=O)C1=C(Cl)C=CC(=C1)C(=O)NN2C[C@H]3[C@H]4CCC(C4)[C@H]3C2	[NO STEREO] TRIPAMIDE	Possibly Marketed Outside US		0.889316	0.857941	0.87931	0.840002		0.873629	0.859656		0.984006
NCGC00167540-03	CC1=CNC2=C1C=CC=C2	SKATOLE	Possibly Marketed Outside US		0.825638	0.792651	0.806981	0.785394		0.809144	0.796187		0.983987
NCGC00186014-02	CC1=C(CCN2CCC(CC2)C3=NOC4=C3C=CC(F)=C4)C(=O)N5CCC[C@@H](O)C5=N1	[NO STEREO] PALIPERIDONE	US Approved Rx		0.927258	0.934242	0.898856	0.932785		0.93075	0.91582		0.98396
NCGC00160555-02	OC1=C(C=C(C=C1N(=O)=O)N(=O)=O)C(=O)N\N=C\C2=CC=C(O2)N(=O)=O	NIFURSOL	Clinical		0.834145	0.736656	0.800679	0.744824		0.785401	0.772752		0.983895
NCGC00253715-01	CC(=O)N1CCN(CC1)C2=CC=C(O)C=C2				0.980841	0.940645	0.948973	0.941567		0.960743	0.94527		0.983895
NCGC00166043-02	COC1=CC(O)=CC(O)=C1	FLAMENOL	Clinical		0.998186	0.97235	0.964942	0.973796		0.985268	0.969369		0.983864
NCGC00160611-03	CCN1CCCC1=O	ETHYL PYRROLIDONE	Possibly Marketed Outside US		0.981577	0.960998	0.949478	0.961669		0.971288	0.955573		0.983821
NCGC00016367-08	OC(=O)CCC(=O)NC1=CC=C(C=C1)S(=O)(=O)NC2=NC=CS2	SUCCINYLSULFATHIAZOLE	US Previously Marketed		1.02533	1.03505	0.997378	1.02961		1.03019	1.01349		0.983792
NCGC00095164-04	CCCC1=NC=CC(=C1)C(N)=S	PROTIONAMIDE	Possibly Marketed Outside US		0.97539	0.983223	0.963977	0.962803		0.979306	0.96339		0.983747
NCGC00018194-08	NS(=O)(=O)C1=C(C=C2NC(CC3=CC=CC=C3)NS(=O)(=O)C2=C1)C(F)(F)F	BENDROFLUMETHIAZIDE	US Approved Rx		0.962813	0.988492	0.96568	0.953861		0.975652	0.95977		0.983721
NCGC00090955-06	Cl.C1CCC(CC1)NC2CCCCC2				0.913758	1.01693	0.964571	0.93467		0.965343	0.949621		0.983713
NCGC00091775-03	CC1=CC(=CC(=C1O)N(=O)=O)N(=O)=O	DNOC	Other		0.590436	0.579925	0.575185	0.575978		0.585181	0.575581		0.983596
NCGC00182076-03	CN1C(CSCC(F)(F)F)NC2=CC(Cl)=C(C=C2S1(=O)=O)S(N)(=O)=O	POLYTHIAZIDE	US Previously Marketed		0.91168	0.944849	0.93441	0.891624		0.928265	0.913017		0.983574
NCGC00179491-04	CC(=O)NC1CCSC1=O	CITIOLONE	Possibly Marketed Outside US		0.977705	0.978877	0.96382	0.960621		0.978291	0.962221		0.983573
NCGC00253567-01	CCC(C)C1(CC=C)C(=O)NC(=O)NC1=O	TALBUTAL	US Previously Marketed		0.95482	0.965598	0.945173	0.943523		0.960209	0.944348		0.983482
NCGC00016759-04	[Na+].COC1=CC2=C(C=C1)C=C(C=C2)[C@H](C)C([O-])=O	NAPROXEN SODIUM	US Approved Rx		0.926245	0.935995	0.895082	0.93636		0.93112	0.915721		0.983462
NCGC00095312-04	COC1=C(F)C=C(C=C1)C2=CC(=NN2C3=CC=C(C=C3)S(N)(=O)=O)C(F)F	DERACOXIB	Possibly Marketed Outside US		0.960874	0.945767	0.955096	0.919995		0.95332	0.937546		0.983453
NCGC00166120-02	[Br-].[Br-].CCCCCCCCCCCCCCCC[N+](C)(C)CC				0.86158	0.88338	0.841371	0.874695		0.87248	0.858033		0.983441
NCGC00091086-02	OCCCBr	3-BROMO-1-PROPANOL	Other		0.904918	0.929459	0.923279	0.880675		0.917188	0.901977		0.983415
NCGC00274070-01	CCC[C@H](N[C@@H](C)C(=O)N1[C@H]2CCCC[C@H]2C[C@H]1C(O)=O)C(=O)OCC	PERINDOPRIL	US Approved Rx		0.97068	0.99064	0.957189	0.9716		0.98066	0.964394		0.983413
NCGC00091426-02	NC1=CC=C(C=C1)N(=O)=O	P-NITROANILINE	Other		0.886485	0.933127	0.91216	0.877245		0.909806	0.894703		0.983399
NCGC00091902-08	CCOC(=O)CC(SP(=S)(OC)OC)C(=O)OCC	MALATHION	US Approved Rx		0.972086	1.00639	0.964662	0.980873		0.989236	0.972767		0.983352
NCGC00090708-05	OC1=C2N=CC=CC2=CC=C1	OXYQUINOLINE	US Unapproved Medicine		0.905708	0.953595	0.924363	0.903984		0.929652	0.914173		0.983351
NCGC00165769-03	Cl.Cl.CCOC(=O)COC1=C(Cl)C2=C(C=C1)C(C)=C(CCN(CC)CC)C(=O)O2				0.983531	1.02482	1.04247	0.93229		1.00418	0.987382		0.983276
NCGC00164482-02	COC1=CC=C(C=C1)C(=O)N2CCN(CC(=O)N3CCOCC3)CC2	MOLRACETAM	Clinical		0.988439	0.99353	1.01922	0.929573		0.990984	0.974396		0.983261
NCGC00016522-10	CC(=O)OC1=CC=C(C=C1)C(C2=CC=C(OC(C)=O)C=C2)C3=NC=CC=C3	BISACODYL	US Unapproved Medicine		1.03472	0.925903	0.963238	0.964523		0.980311	0.96388		0.98324
NCGC00179496-04	OC1=CC=C(C=C1)C(=O)N\N=C/C2=CC=C(O2)N(=O)=O	[NO STEREO] NIFUROXAZIDE	Possibly Marketed Outside US		0.78726	0.811622	0.774658	0.797385		0.799441	0.786021		0.983214
NCGC00181340-02	NS(=O)(=O)C1=C(Cl)C=C(NCC2=CC=CS2)C(=C1)C3=NNN=N3	AZOSEMIDE	Possibly Marketed Outside US		0.939109	0.931212	0.917491	0.921362		0.93516	0.919426		0.983175
NCGC00249895-01	CC(=O)\C=C\C=C1\C2CCC(C2)C1(C)C	[NO STEREO] BORNELONE	US Previously Marketed		0.983623	0.941619	0.952946	0.939863		0.962621	0.946405		0.983154
NCGC00016995-04	Cl.NCCC1=CC=NN1				0.99685	0.997047	1.01102	0.949216		0.996948	0.980118		0.983118
NCGC00263479-01	C[C@]12CC[C@H]3[C@@H](C=CC4=CC(=O)CC[C@]34C)[C@@H]1CC[C@@]25CCC(=O)O5	CANRENONE	Possibly Marketed Outside US		0.949392	0.922725	0.937417	0.903036		0.936058	0.920227		0.983087
NCGC00164606-02	COC1=CC(=CC(OC)=C1OC)C(=O)N2CCCCCCC2	TROCIMINE	Clinical		0.991605	0.961382	0.946533	0.973289		0.976493	0.959911		0.983019
NCGC00166125-02	CNC[C@H](O)[C@@H](O)[C@H](O)[C@H](O)CO	MEGLUMINE	US Previously Marketed		0.959859	0.990944	0.957274	0.960394		0.975401	0.958834		0.983015
NCGC00065934-05	NC(=O)N1C2=C(CC(=O)C3=C1C=CC=C3)C=CC=C2	OXCARBAZEPINE	US Approved Rx		0.899805	0.984794	0.940555	0.912031		0.9423	0.926293		0.983013
NCGC00168269-02	Cl.Cl.COC1=CC(CC(C)N)=C(OC)C=C1				1.02144	1.00119	0.999638	0.988607		1.01131	0.994122		0.983
NCGC00015471-08	NC1=NC2=C(N=CN2COC(CO)CO)C(=O)N1	GANCICLOVIR	US Approved Rx		0.915488	0.986599	0.908324	0.961427		0.951044	0.934876		0.983
NCGC00159416-04	C[C@]12CC[C@H]3[C@@H](CCC4=CC(=O)CC[C@H]34)[C@@H]1CC[C@@H]2O	NANDROLONE	US Previously Marketed		0.952047	0.987015	0.972812	0.933248		0.969531	0.95303		0.98298
NCGC00160537-04	CC(C)OC1=CC(NC(=O)C2=C(C=CC=C2)C(F)(F)F)=CC=C1	FLUTOLANIL	Other		0.837093	0.81809	0.825262	0.801644		0.827591	0.813453		0.982916
NCGC00091219-08	CCN(CC)C(=O)C1=CC=CC(C)=C1	DIETHYLTOLUAMIDE	Possibly Marketed Outside US		0.962341	0.959997	0.953433	0.935891		0.961169	0.944662		0.982826
NCGC00094532-06	OC(=O)CCCOC1=C(Cl)C=C(Cl)C=C1	2,4-DB	Other		0.94664	0.980299	0.924819	0.969017		0.96347	0.946918		0.982821
NCGC00163910-05	COP(=S)(OC)OC1=CC=C(SC2=CC=C(OP(=S)(OC)OC)C=C2)C=C1	TEMEFOS	Clinical		0.950275	0.983026	0.957011	0.943012		0.966651	0.950012		0.982787
NCGC00024257-08	Cl.Cl.CNC[C@H](O)C1=CC=CC(O)=C1				0.953509	1.01029	0.977539	0.952448		0.981902	0.964993		0.98278
NCGC00024609-02	NP(N)(=O)NC(=O)C1=CC=C(F)C=C1	FLUROFAMIDE	Clinical		0.978449	0.998066	0.948292	0.994162		0.988257	0.971227		0.982767
NCGC00246967-02	NC1=NC(=O)C(O1)C2=CC=CC=C2	PEMOLINE	US Previously Marketed		0.938584	0.957231	0.934983	0.928125		0.947908	0.931554		0.982747
NCGC00273482-01	O.[Na+].CCOC1=C(C(=O)N[C@H]2[C@H]3SC(C)(C)[C@@H](N3C2=O)C([O-])=O)C4=CC=CC=C4C=C1	NAFCILLIN SODIUM	US Approved Rx		0.90985	0.949142	0.917035	0.909872		0.929496	0.913453		0.982741
NCGC00160436-02	NC1=NN=NN1C2=CC=CC=C2	FENAMOLE	Clinical		1.01509	1.00752	1.00753	0.980136		1.01131	0.993835		0.982725
NCGC00249052-02	O.O.[Ca++].CC(=O)CCC([O-])=O.CC(=O)CCC([O-])=O	CALCIUM LEVULINATE	US Approved OTC		0.924666	0.978907	0.932039	0.938597		0.951787	0.935318		0.982697
NCGC00015854-10	[Br-].[Br-].CC(C)[N+](C)(CCOC(=O)C1C2=C(OC3=C1C=CC=C3)C=CC=C2)C(C)C				0.984813	0.950823	0.939143	0.962883		0.967818	0.951013		0.982636
NCGC00167529-02	Cl.Cl.COC1=C(OC)C=C(C=C1)C(=O)NCC2=CC=C(OCCN(C)C)C=C2				0.999336	0.971217	0.967909	0.968414		0.985277	0.968162		0.98263
NCGC00091532-04	OC1=C(CC2=CC=CC=C2)C=C(Cl)C=C1	CLOROPHENE	Possibly Marketed Outside US		0.733205	0.822063	0.766902	0.761261		0.777634	0.764081		0.982572
NCGC00159384-04	CC(C)C1=C(O)C=C(C)C(Cl)=C1	CHLOROTHYMOL	US Previously Marketed		0.969427	0.951935	0.952259	0.935599		0.960681	0.943929		0.982562
NCGC00018100-08	Cl.Cl.O=S(=O)(N1CCCNCC1)C2=C3C=CN=CC3=CC=C2				0.867334	0.836959	0.849188	0.825313		0.852147	0.83725		0.982519
NCGC00179623-04	O.O.NCCCC[C@H](N[C@@H](CCC1=CC=CC=C1)C(O)=O)C(=O)N2CCC[C@H]2C(O)=O	LISINOPRIL	US Approved Rx		0.95156	0.956336	0.941547	0.932965		0.953948	0.937256		0.982502
NCGC00091505-07	O=C1CN(\N=C\C2=CC=C(O2)N(=O)=O)C(=O)N1	NITROFURANTOIN	US Approved Rx		0.835957	0.839979	0.811223	0.835319		0.837968	0.823271		0.982462
NCGC00160444-02	NS(=O)(=O)C1=CC(=C(Cl)C=C1)S(N)(=O)=O	CLOFENAMIDE	Possibly Marketed Outside US		0.998508	0.957641	0.943073	0.978708		0.978074	0.960891		0.982431
NCGC00015830-08	OS(O)(=O)=O.OS(O)(=O)=O.NNCCC1=CC=CC=C1				0.955357	0.928508	0.912512	0.938208		0.941933	0.92536		0.982406
NCGC00262915-01	FC(F)(F)C1=CC=CC(NC2=C(C=CC=N2)C(=O)OCCN3CCOCC3)=C1	MORNIFLUMATE	Possibly Marketed Outside US		0.907246	0.946028	0.893728	0.926835		0.926637	0.910281		0.982349
NCGC00091326-06	CC(=O)NC1=CC=CC=C1	ACETANILIDE	US Previously Marketed		0.951215	0.976034	0.940132	0.952997		0.963625	0.946565		0.982296
NCGC00094852-03	N[C@@H](CC1=CC(I)=C(OC2=CC(I)=C(O)C(I)=C2)C(I)=C1)C(O)=O	LEVOTHYROXINE	US Approved Rx		0.93907	0.944946	0.895082	0.955459		0.942008	0.925271		0.982232
NCGC00163774-04	CCCSP(=O)(OCC)SCCC	ETHOPROPHOS	Possibly Marketed Outside US		0.975028	0.991988	0.954623	0.977355		0.983508	0.965989		0.982187
NCGC00178395-04	Cl.CCN1CCCC(C1)OC(=O)C(C2=CC=CC=C2)C3=CC=CC=C3	PIPERIDOLATE HYDROCHLORIDE	US Previously Marketed		1.01207	0.948738	0.945752	0.980064		0.980403	0.962908		0.982155
NCGC00167737-02	Cl.Cl.NCCNC(=O)C1=CC=C(Cl)C=N1				0.961732	0.937101	0.938938	0.925997		0.949416	0.932468		0.982148
NCGC00094887-05	O.O.[Ca++].C[C@H](C([O-])=O)C1=CC=CC(OC2=CC=CC=C2)=C1.C[C@H](C([O-])=O)C3=CC=CC(OC4=CC=CC=C4)=C3	[NO STEREO] FENOPROFEN CALCIUM	US Approved Rx		1.01393	0.979397	1.01346	0.944222		0.996665	0.978843		0.982119
NCGC00164594-02	CCOC(=O)O[C@@]1(CC[C@H]2[C@@H]3CCC4=CC(=O)C=C[C@]4(C)[C@H]3[C@@H](O)C[C@]12C)C(=O)OCCl	[NO STEREO] LOTEPREDNOL ETABONATE	US Approved Rx		1.00891	0.975744	0.962141	0.987025		0.992328	0.974583		0.982117
NCGC00183839-01	[Br-].[Br-].CCC(=O)O[C@H]1[C@H](C[C@H]2[C@@H]3CC[C@H]4C[C@H](OC(C)=O)[C@H](C[C@]4(C)[C@H]3CC[C@]12C)N5CCCCC5)[N+]6(CC=C)CCCCC6				0.967316	0.938123	0.953454	0.917767		0.95272	0.93561		0.982041
NCGC00015014-11	CC(=O)C1=CC=C(C=C1)S(=O)(=O)NC(=O)NC2CCCCC2	ACETOHEXAMIDE	US Previously Marketed		0.919466	0.926347	0.903667	0.908981		0.922906	0.906324		0.982032
NCGC00095133-06	CC(=O)OCC(CCN1C=NC2=C1N=C(N)N=C2)COC(C)=O	FAMCICLOVIR	US Approved Rx		1.00069	0.998124	0.977382	0.985256		0.999406	0.981319		0.981902
NCGC00159417-05	OC1=C(OC2=C(Cl)C=C(Cl)C=C2)C=CC(Cl)=C1	TRICLOSAN	US Previously Marketed		0.772857	0.721233	0.711618	0.755421		0.747045	0.73352		0.981895
NCGC00159400-07	OCC1=CN=CC=C1.OC(C(O)C(O)=O)C(O)=O	[NO STEREO] NICOTINYL ALCOHOL TARTRATE	US Previously Marketed		0.946458	0.947172	0.945268	0.914075		0.946815	0.929671		0.981893
NCGC00182547-02	O.O.[Gd+3].CNC(=O)CN(CCN(CCN(CC([O-])=O)CC(=O)NC)CC([O-])=O)CC([O-])=O				0.948203	0.969412	0.942909	0.939978		0.958807	0.941444		0.98189
NCGC00015227-08	Cl.OC(=O)\C=C/C(O)=O.CN(C)CC[C@@H](C1=CC=C(Cl)C=C1)C2=NC=CC=C2				0.948919	1.00484	0.946139	0.972231		0.976882	0.959185		0.981884
NCGC00166266-03	OC(=O)C1=CC=C(OCCCOC2=CC=C(C=C2)C(O)=O)C=C1	BENZOIC ACID, 4,4'-(1,3-PROPANEDIYLBIS(OXY))BIS-	Possibly Marketed Outside US		0.984973	0.957478	0.939523	0.967595		0.971226	0.953559		0.98181
NCGC00090986-03	CCCCCCCCC1=CC=C(O)C=C1	4-N-OCTYLPHENOL	Other		0.759901	0.761416	0.745894	0.747554		0.760658	0.746724		0.981682
NCGC00263576-01	Cl.CC(C)CC(NC(=O)CNC(=O)[C@H](CC1=CC=C(O)C=C1)NC(=O)[C@@H](CO)NC(=O)[C@@H](CC2=CNC3=C2C=CC=C3)NC(=O)[C@H](CC4=CNC=N4)NC(=O)[C@H]5CCC(=O)N5)C(=O)N[C@H](CCCNC(N)=N)C(=O)N6CCC[C@@H]6C(=O)NCC(N)=O				1.04162	1.03068	1.00871	1.02538		1.03615	1.01704		0.981561
NCGC00015042-11	CCCCC\C=C/C\C=C/C\C=C/C\C=C/CCCC(=O)NCC(O)=O				0.909359	0.982803	0.933715	0.923467		0.946081	0.928591		0.981513
NCGC00253754-01	CO\N=C(/C(O)=O)C1=CSC(NC(=O)CCl)=N1				0.995647	0.953313	0.922129	0.990789		0.97448	0.956459		0.981507
NCGC00244579-01	ClC1=C(Cl)[C@]2(Cl)[C@@H]3[C@@H]4C[C@@H]([C@H]5O[C@@H]45)[C@@H]3[C@@]1(Cl)C2(Cl)Cl	[NO STEREO] DIELDRIN|[NO STEREO] ENDRIN	Clinical		0.884676	0.804803	0.80975	0.848484		0.844739	0.829117		0.981506
NCGC00016925-11	COC1=CC2=C(NC(=N2)S(=O)CC3=C(C)C(OC)=C(C)C=N3)C=C1	OMEPRAZOLE	US Approved Rx		0.905967	0.890763	0.860423	0.903076		0.898365	0.881749		0.981505
NCGC00166288-02	[I-].[I-].CCN1C(SC2=C1C=CC=C2)=C\C=C\C3=[N+](CC)C4=C(S3)C=CC=C4				0.766784	0.818695	0.768742	0.787311		0.792739	0.778027		0.98144
NCGC00253655-01	CC1(C)OC(=O)NC2=C1C=C(Br)C=C2	BROFOXINE	Clinical		1.03414	0.937671	0.971568	0.963592		0.985907	0.96758		0.981411
NCGC00022579-05	[Na+].[Na+].[Na+].CC1(C)S[C@@H]2[C@H](NC(=O)C(C([O-])=O)C3=CC=CC=C3)C(=O)N2[C@H]1C([O-])=O				0.954453	0.989959	0.94619	0.961899		0.972206	0.954045		0.981319
NCGC00092334-02	Cl.Cl.COC1=CC2=C(CC(=O)N(CCCN(C)CCC3=CC(OC)=C(OC)C=C3)CC2)C=C1OC				1.00366	0.94525	0.928595	0.983891		0.974453	0.956243		0.981313
NCGC00016258-06	CC1=CC(=O)C2=C(C=CC=C2)C1=O	MENADIONE	US Previously Marketed		0.970519	0.956073	0.927344	0.963238		0.963296	0.945291		0.981309
NCGC00093936-08	N[C@H](CCC(N)=O)C(O)=O	GLUTAMINE, D-	Other		1.05785	1.00328	0.982831	1.03976		1.03056	1.0113		0.981305
NCGC00263654-01	OC(=O)CC(O)=O.CC1=CC2=C(N1)C=CC=C2OCC(CNC(C)(C)C)OC(=O)C3=CC=CC=C3	BOPINDOLOL MALONATE	Possibly Marketed Outside US		0.944816	0.944207	0.951117	0.90245		0.944511	0.926783		0.98123
NCGC00165883-04	NC(=O)C1=CN(CC2=C(F)C=CC=C2F)N=N1	RUFINAMIDE	US Approved Rx		1.00334	1.02053	0.998944	0.986753		1.01193	0.992848		0.98114
NCGC00024717-08	Cl.COC(=O)[C@@H](N)CCCN\C(N)=N\N(=O)=O				0.955544	0.990335	0.933711	0.975448		0.972939	0.95458		0.98113
NCGC00159391-03	[Na+].[Na+].OC1=C(C=C(C=C1)C2(OC(=O)C3=C2C(Br)=C(Br)C(Br)=C3Br)C4=CC(=C(O)C=C4)S([O-])(=O)=O)S([O-])(=O)=O				0.963695	0.991027	0.951983	0.965781		0.977361	0.958882		0.981093
NCGC00091011-05	OC[C@@H](NC(=O)C(Cl)Cl)[C@H](O)C1=CC=C(C=C1)N(=O)=O	CHLORAMPHENICOL	US Approved Rx		0.934172	0.963467	0.961069	0.900689		0.94882	0.930879		0.981092
NCGC00016408-09	NC1=CC=C(C=C1)S(=O)(=O)NC2=NC=CC=C2	SULFAPYRIDINE	US Previously Marketed		0.938732	0.927989	0.921135	0.910246		0.933361	0.91569		0.981068
NCGC00090997-11	COP(=O)(OC)OC=C(Cl)Cl	DICHLORVOS	Possibly Marketed Outside US		0.974929	1.05497	0.999278	0.992113		1.01495	0.995696		0.981031
NCGC00016384-15	CC1=NOC(NS(=O)(=O)C2=CC=C(N)C=C2)=C1C	SULFISOXAZOLE	US Previously Marketed		0.928272	0.95871	0.94538	0.90579		0.943491	0.925585		0.981022
NCGC00159396-04	COC1=CC(=CC(OC)=C1OC)C(=O)N2CCOCC2	TRIMETOZINE	Possibly Marketed Outside US		1.01515	0.986832	0.979181	0.984738		1.00099	0.98196		0.980988
NCGC00164573-02	Cl.CCN(CC)CCN1C2=C(C=C(Cl)C=C2)C(=NCC1=O)C3=C(F)C=CC=C3	FLURAZEPAM MONOHYDROCHLORIDE	US Approved Rx		0.975315	0.959144	0.969627	0.927864		0.967229	0.948746		0.98089
NCGC00253573-01	COC1=CC=C(C=C1)N2N=C(CCC(=O)N(C)O)C=C2C3=CC=C(Cl)C=C3	TEPOXALIN	Possibly Marketed Outside US		0.946769	0.885391	0.874635	0.922506		0.91608	0.898571		0.980887
NCGC00015966-10	CCN1CCC[C@H]1CNC(=O)C2=C(OC)C=CC(=C2)S(N)(=O)=O	LEVOSULPIRIDE	Possibly Marketed Outside US		1.00651	1.01309	1.01152	0.969478		1.0098	0.9905		0.980884
NCGC00095082-06	CCC(CC1=C(I)C=C(I)C(N)=C1I)C(O)=O	IOPANOIC ACID	US Previously Marketed		0.962448	1.01389	0.962274	0.976263		0.988168	0.969269		0.980874
NCGC00247707-01	O.O.O.O.O.OS(O)(=O)=O.OS(O)(=O)=O.CN1CC[C@]23[C@H]4OC5=C(O)C=CC(C[C@@H]1[C@@H]2C=C[C@@H]4O)=C35.CN6CC[C@]78[C@H]9OC%10=C(O)C=CC(C[C@@H]6[C@@H]7C=C[C@@H]9O)=C8%10				0.994697	0.96956	0.993231	0.933449		0.982128	0.96334		0.98087
NCGC00023722-08	OC[C@H]1O[C@H](C[C@@H]1O)N2C=C(F)C(=O)NC2=O	FLOXURIDINE	US Approved Rx		0.985499	1.00438	1.00002	0.951763		0.994938	0.975893		0.980858
NCGC00015360-08	OC(=O)CN(CCN(CC(O)=O)CC(O)=O)CCN(CC(O)=O)CC(O)=O	PENTETIC ACID	US Previously Marketed		0.91055	0.947645	0.929864	0.892751		0.929097	0.911308		0.980853
NCGC00018107-05	OC(=O)C1=C(S)C=CC=C1	THIOSALICYLIC ACID	Other		0.982213	0.978916	0.959475	0.964034		0.980564	0.961754		0.980817
NCGC00160537-04	CC(C)OC1=CC(NC(=O)C2=C(C=CC=C2)C(F)(F)F)=CC=C1	FLUTOLANIL	Other		0.888041	0.88832	0.864965	0.877294		0.888181	0.87113		0.980802
NCGC00164499-03	CC(C)CCC[C@@H](C)CCC[C@@H](C)CCC[C@]1(C)CCC2=C(C)C(OC(=O)C3=CN=CC=C3)=C(C)C(C)=C2O1	.ALPHA.-TOCOPHEROL NICOTINATE, DL-|TOCOPHERYL NICOTINATE, D-.ALPHA.	US Unapproved Medicine		0.985469	0.974402	0.984741	0.937488		0.979935	0.961114		0.980793
NCGC00181755-01	Cl.CCOC(=O)[C@H](CCC1=CC=CC=C1)N[C@@H](C)C(=O)N(CC(O)=O)C2CC3=C(C2)C=CC=C3	DELAPRIL HYDROCHLORIDE	Possibly Marketed Outside US		0.965598	0.940439	0.927346	0.941985		0.953018	0.934665		0.980742
NCGC00024027-09	OC(=O)\C=C/C(O)=O.CC[C@@H](CO)NC(=O)[C@H]1CN(C)[C@@H]2CC3=CN(C)C4=CC=CC(=C34)C2=C1	METHYSERGIDE MALEATE	US Previously Marketed		0.985417	0.945469	0.946819	0.94681		0.965443	0.946815		0.980705
NCGC00042523-03	C1CN(CCO1)SC2=NC3=C(S2)C=CC=C3	MORPHOLINYLMERCAPTOBENZOTHIAZOLE	US Approved Rx		0.971207	0.960891	0.968305	0.926375		0.966049	0.94734		0.980633
NCGC00167507-04	CS(=O)(=O)CCNCC1=CC=C(O1)C2=CC3=C(NC4=CC(Cl)=C(OCC5=CC=CC(F)=C5)C=C4)N=CN=C3C=C2	LAPATINIB	US Approved Rx		0.882493	0.895827	0.876938	0.86689		0.88916	0.871914		0.980604
NCGC00263585-01	CC(C(O)=O)C1=CC=C2SC3=C(C=CC=C3)C(=O)CC2=C1	ZALTOPROFEN	Possibly Marketed Outside US		0.977725	0.983031	0.959491	0.963172		0.980378	0.961331		0.980572
NCGC00016611-10	CCCCOC1=CC=C(CC(=O)NO)C=C1	BUFEXAMAC	Possibly Marketed Outside US		0.917106	0.937787	0.925494	0.893287		0.927446	0.909391		0.980532
NCGC00015453-08	Cl.Cl.CC(C)(C(O)=O)C1=CC=C(C=C1)C(O)CCCN2CCC(CC2)C(O)(C3=CC=CC=C3)C4=CC=CC=C4				0.93095	1.00758	0.939666	0.960879		0.969266	0.950273		0.980404
NCGC00249902-01	O=C(C1CCCCC1)N2CC3N(CCCC4=C3C=CC=C4)C(=O)C2	EPSIPRANTEL	Possibly Marketed Outside US		0.888054	0.948488	0.937596	0.862952		0.918271	0.900274		0.980402
NCGC00094614-06	CC1=CC(O)=CC(C)=C1Cl	CHLOROXYLENOL	US Unapproved Medicine		0.982911	0.955662	0.97605	0.924393		0.969287	0.950222		0.980331
NCGC00181130-02	CN1CCC[C@@H]1CC2=CNC3=C2C=C(CCS(=O)(=O)C4=CC=CC=C4)C=C3	ELETRIPTAN	US Approved Rx		0.941158	0.963714	0.935005	0.93239		0.952436	0.933698		0.980326
NCGC00090868-05	FC(F)(F)C(Cl)Br	HALOTHANE	US Previously Marketed		0.995578	0.948371	0.946791	0.958804		0.971975	0.952797		0.98027
NCGC00160508-03	O[C@H]1CO[C@@H]2[C@H](O)CO[C@H]12	ISOSORBIDE	US Previously Marketed		1.01281	0.981267	0.96943	0.985271		0.997036	0.97735		0.980256
NCGC00183842-01	CC(C)(C)NC[C@H](O)C1=C(Cl)C=C(O)C=C1	MELUADRINE	Clinical		0.957467	1.04458	0.997805	0.964698		1.00102	0.981251		0.98025
NCGC00253761-01	COC1=CC(OCC(O)CN2CCN(CC2)C3=C(OC)C=CC=C3)=CC(OC)=C1OC	ENCIPRAZINE	Clinical		0.965235	0.934834	0.956611	0.905836		0.950035	0.931224		0.9802
NCGC00016065-11	CCN(CC1=CC=NC=C1)C(=O)C(CO)C2=CC=CC=C2	TROPICAMIDE	US Approved Rx		1.02954	1.05236	1.04412	0.996559		1.04095	1.02034		0.980199
NCGC00183048-01	Cl.Cl.CC\C=C(/C(=O)N[C@H]1[C@H]2SCC(COC(N)=O)=C(N2C1=O)C(=O)OCOC(=O)C(C)(C)C)C3=CSC(N)=N3				0.906561	0.993576	0.965043	0.897382		0.950068	0.931212		0.980153
NCGC00015861-09	CCCN1C=NC2=C1C(=O)N(CCCCC(C)=O)C(=O)N2C	PROPENTOFYLLINE	Possibly Marketed Outside US		0.964328	1.03222	0.989306	0.967452		0.998276	0.978379		0.980069
NCGC00166310-02	CN1CCN(CC1)C2=C3OCN(C)N4C=C(C(O)=O)C(=O)C(C=C2F)=C34	MARBOFLOXACIN	Possibly Marketed Outside US		0.94905	0.994393	0.991288	0.913363		0.971722	0.952326		0.98004
NCGC00090773-04	CCCCC(CC)COC(=O)C1=C(C=CC=C1)C(O)=O	MONO(ETHYLHEXYL) PHTHALATE	Other		0.717033	0.684034	0.727919	0.645143		0.700533	0.686531		0.980012
NCGC00091088-05	O1C=CC2=C1C=CC=C2	BENZOFURAN	Other		0.992568	1.02432	0.994008	0.982561		1.00844	0.988284		0.980009
NCGC00253683-01	CCOC(=O)C(=O)CCCCCCl				0.989662	1.00145	0.997281	0.953884		0.995553	0.975582		0.97994
NCGC00188690-02	Cl.CC(=O)OC1=CC2=C(CCN(C2)C(C(=O)C3CC3)C4=C(F)C=CC=C4)S1	PRASUGREL HYDROCHLORIDE	US Approved Rx		1.02271	1.06694	1.02175	1.02566		1.04483	1.02371		0.979789
NCGC00159430-04	CN1C(O)=NC(=O)C(C)(C1=O)C2=CCCCC2	HEXOBARBITAL	US Previously Marketed		0.946491	0.980377	0.934707	0.953184		0.963434	0.943945		0.979772
NCGC00167528-02	Cl.Cl.CN1C2=C(C3=C1C=CC=C3)C(=O)N(CC4=C(C)NC=N4)CC2				0.922292	0.935804	0.923096	0.897402		0.929048	0.910249		0.979766
NCGC00159479-05	COC(=O)C1=CN=CC=C1	METHYL NICOTINATE	US Approved Rx		0.998425	1.0259	1.02076	0.962597		1.01216	0.991677		0.979759
NCGC00249911-01	CCC(=O)C(CCN(C)C)(C1=CC=CC=C1)C2=CC=CC=C2	NORMETHADONE	Possibly Marketed Outside US		0.953806	0.938984	0.91027	0.944154		0.946395	0.927212		0.97973
NCGC00160397-04	OC(=O)\C=C/C(O)=O.OC(=O)\C=C/C(O)=O.NC1=NC(=NC(N)=N1)C2=C(Cl)C=CC(Cl)=C2				0.903565	0.87297	0.861227	0.879211		0.888267	0.870219		0.979681
NCGC00161643-05	[Na+].[Na+].[O-]C1=CC2=C(C=C1)C3(OC(=O)C4=C3C=CC=C4)C5=CC=C([O-])C=C5O2				0.934332	1.03525	0.983799	0.945762		0.984791	0.96478		0.97968
NCGC00159415-04	C[C@]1(O)CC[C@H]2[C@@H]3CCC4=CC(=O)C=C[C@]4(C)[C@H]3CC[C@]12C	METHANDROSTENOLONE	US Previously Marketed		0.946748	0.975419	0.967699	0.91536		0.961083	0.94153		0.979654
NCGC00024808-02	CN\C(NCCSCC1=CSC(N=C(N)N)=N1)=N/C#N	TIOTIDINE	Clinical		0.985862	0.961312	0.950234	0.957311		0.973587	0.953772		0.979648
NCGC00016008-04	[Cl-].[Cl-].CC[N+](CC)(CC)CC				0.944103	1.02126	0.978152	0.947161		0.982679	0.962656		0.979624
NCGC00249924-01	CC(C)CC1=CC=C(C=C1)C(C)C(=O)OCC2=NC=CC=C2	IBUPROFEN PICONOL	US Approved Rx		0.888589	0.941243	0.926078	0.866448		0.914916	0.896263		0.979612
NCGC00167527-03	Cl.CC1CN(CCN1)C2=C(F)C(C)=C3C(=O)C(=CN(C4CC4)C3=C2)C(O)=O	GREPAFLOXACIN HYDROCHLORIDE	US Previously Marketed		0.954295	0.910816	0.908966	0.918011		0.932556	0.913488		0.979554
NCGC00253661-01	CC1=COC2=C(C=CC=C2)C1=O	METHYLCHROMONE	Possibly Marketed Outside US		0.992926	0.987213	0.9517	0.987913		0.99007	0.969807		0.979534
NCGC00025303-06	CCN1CCC[C@H]1CNC(=O)C2=C(OC)C(Cl)=CC(Cl)=C2O	RACLOPRIDE	Possibly Marketed Outside US		0.956716	1.01222	0.9807	0.947763		0.98447	0.964232		0.979442
NCGC00183858-01	CCN1CCN(CC1)C2=NC3=C(CCCCCC3)C(=C2)C4=CC=C(F)C=C4	BLONANSERIN	Possibly Marketed Outside US		0.966911	0.982415	0.946501	0.962699		0.974663	0.9546		0.979415
NCGC00163724-03	COC1=NN(CSP(=S)(OC)OC)C(=O)S1	METHIDATHION	Other		0.83162	0.864802	0.875858	0.785579		0.848211	0.830718		0.979376
NCGC00015358-18	OP(O)(O)=O.CC(C)N(CCC(C(N)=O)(C1=CC=CC=C1)C2=NC=CC=C2)C(C)C	DISOPYRAMIDE PHOSPHATE	US Approved Rx		1.01279	0.962384	0.949881	0.98454		0.987585	0.96721		0.97937
NCGC00090701-06	OCC1=CNC2=C1C=CC=C2	INDOLE-3-CARBINOL	Clinical		0.89209	0.857083	0.885993	0.827037		0.874586	0.856515		0.979337
NCGC00025357-04	O=C(NCCON(=O)=O)C1=CN=CC=C1	NICORANDIL	Possibly Marketed Outside US		0.954093	0.993234	0.995202	0.911781		0.973663	0.953492		0.979283
NCGC00183831-01	CC(=O)O[C@H]1[C@@H]2OC(=O)[C@H](OC(C)=O)[C@@H]2OC1=O	[NO STEREO] ACEGLATONE	Possibly Marketed Outside US		0.957246	1.01843	0.979776	0.954935		0.987838	0.967355		0.979265
NCGC00091575-03	CCCC(O)C(CC)CO	ETHOHEXADIOL	US Previously Marketed		0.972492	0.9906	0.931017	0.991324		0.981546	0.961171		0.979241
NCGC00262912-01	O=C1NC2=C(C=CC=C2)N1C3CCNCC3	4-(2-KETO-1-BENZIMIDAZOLINYL)PIPERIDINE	Other		0.954467	0.945945	0.933458	0.927451		0.950206	0.930455		0.979213
NCGC00159395-04	NC(=O)NNC1=CC=CC=C1	PHENICARBAZIDE	Withdrawn		0.964072	0.954233	0.930648	0.947773		0.959153	0.93921		0.979208
NCGC00090686-07	NC(=O)N\N=C\C1=CC=C(O1)N(=O)=O	NITROFURAZONE	US Previously Marketed		0.85265	0.956581	0.866453	0.904987		0.904615	0.88572		0.979113
NCGC00015970-11	CC1=C(CC(O)=O)C2=C(C=CC(F)=C2)\C1=C/C3=CC=C(C=C3)S(C)=O	SULINDAC	US Approved Rx		0.962019	0.960284	0.944669	0.937478		0.961152	0.941073		0.97911
NCGC00164584-03	Cl.Cl.NC[C@H]1CC[C@@H](CC1)C(=O)OC2=CC=C(CCC(O)=O)C=C2				0.991328	0.970676	0.966805	0.954073		0.981002	0.960439		0.979039
NCGC00090965-04	CCCOC(=O)C1=CC=C(O)C=C1	PROPYLPARABEN	US Approved Rx		1.01963	0.964183	0.952325	0.989744		0.991907	0.971035		0.978957
NCGC00186006-03	CC1=CC=CC(C)=C1NC(=O)CN2CCCC2=O	NEFIRACETAM	Clinical		0.982483	1.01743	0.990942	0.966862		0.999955	0.978902		0.978946
NCGC00167505-02	CS(O)(=O)=O.CCCCC1=NC=C(\C=C(/CC2=CC=CS2)C(O)=O)N1CC3=CC=C(C=C3)C(O)=O	EPROSARTAN MESYLATE	US Previously Marketed		0.964805	1.0003	0.947972	0.975674		0.982551	0.961823		0.978904
NCGC00091284-03	NC1=CC=CC2=C(N)C=CC=C12	1,5-NAPHTHYLENEDIAMINE	Other		0.953525	0.953668	0.941444	0.925368		0.953597	0.933406		0.978827
NCGC00090776-02	C1C=CC2C3CC(C=C3)C12	[NO STEREO] DICYCLOPENTADIENE	Other		0.936642	0.998382	0.981446	0.912402		0.967512	0.946924		0.97872
NCGC00091288-05	CC1=CC2=C(C=C1C)N(C[C@H](O)[C@H](O)[C@H](O)CO)C3=NC(=O)NC(=O)C3=N2	RIBOFLAVIN	US Approved Rx		0.853327	0.837424	0.842898	0.811853		0.845376	0.827375		0.978707
NCGC00167440-02	COC1=C(OC2=C(NS(=O)(=O)C3=CC=C(C=C3)C(C)(C)C)N=C(N=C2OCCO)C4=NC=CC=N4)C=CC=C1	BOSENTAN ANHYDROUS	US Approved Rx		0.905491	0.888028	0.874468	0.880804		0.89676	0.877636		0.978675
NCGC00090789-02	NCCO	MONOETHANOLAMINE	Clinical		1.0145	0.941652	0.956863	0.957463		0.978074	0.957163		0.97862
NCGC00166232-02	CC(=O)OC1=CC=C(C)C=C1	P-CRESYL ACETATE	Other		1.00446	1.00268	0.95568	1.00854		1.00357	0.982109		0.978618
NCGC00253591-01	COC1=C2CCCCC(C2=NC=C1)S(=O)C3=NC4=C(N3)C=CC=C4	[NO STEREO] NEPAPRAZOLE	Possibly Marketed Outside US		0.973937	0.970126	0.940098	0.962377		0.972032	0.951238		0.978608
NCGC00016345-08	CC1=CC(=O)OC2=C1C=CC(O)=C2	HYMECROMONE	Possibly Marketed Outside US		1.01427	0.963362	0.964564	0.970584		0.988815	0.967574		0.978518
NCGC00018256-06	[Br-].[Br-].CC[N+](C)(CC)CCOC(=O)C(O)(C1CCCCC1)C2=CC=CC=C2				0.950713	1.04124	0.981412	0.96772		0.995976	0.974566		0.978503
NCGC00016961-06	OC1=C([C@H]2CC[C@@H](CC2)C3=CC=C(Cl)C=C3)C(=O)C4=C(C=CC=C4)C1=O	ATOVAQUONE	US Approved Rx		0.980097	0.95796	0.950301	0.946088		0.969029	0.948194		0.978499
NCGC00094616-07	NS(=O)(=O)C1=C(Cl)C=CC(=C1)C2(O)NC(=O)C3=C2C=CC=C3	CHLORTHALIDONE	US Approved Rx		1.00297	1.05117	1.02488	0.984942		1.02707	1.00491		0.978426
NCGC00183000-01	Cl.C[C@H](CN1CCCC1)C(=O)C2=CC=C(C=C2)C(F)(F)F	LANPERISONE HYDROCHLORIDE	Clinical		0.973301	0.946187	0.919831	0.958241		0.959744	0.939036		0.978424
NCGC00091643-08	SC1=NC2=C(S1)C=CC=C2	2-MERCAPTOBENZOTHIAZOLE	US Approved Rx		0.81769	0.792399	0.800341	0.774916		0.805045	0.787628		0.978366
NCGC00182030-01	[Na+].[Na+].[Na+].CC1(C)S[C@@H]2[C@H](NC(=O)[C@@H](C3=CC=CC=C3)S([O-])(=O)=O)C(=O)N2[C@H]1C([O-])=O				1.00516	0.972765	0.978971	0.956089		0.98896	0.96753		0.978331
NCGC00166006-02	N[C@@H](CSSC[C@H](N)C(O)=O)C(O)=O	CYSTINE	US Previously Marketed		0.994423	0.958359	0.975123	0.935326		0.976391	0.955225		0.978322
NCGC00091284-03	NC1=CC=CC2=C(N)C=CC=C12	1,5-NAPHTHYLENEDIAMINE	Other		0.874068	0.891847	0.894336	0.833208		0.882958	0.863772		0.978272
NCGC00091602-02	O=N(=O)C1=C2C=CC=CC2=CC3=CC=CC=C13	9-NITROANTHRACENE	Other		0.931739	0.975785	0.943752	0.92232		0.953762	0.933036		0.978269
NCGC00253671-01	CC1=C(C(Cl)=O)C(=NO1)C2=CC=CC=C2	5-METHYL-3-PHENYL-4-ISOXAZOLYLCARBONYL CHLORIDE	Other		0.959691	0.987734	0.944219	0.960874		0.973712	0.952547		0.978263
NCGC00094818-09	CC[C@@H]([C@@H](CC)C1=CC=C(O)C=C1)C2=CC=C(O)C=C2	HEXESTROL	US Previously Marketed		0.937012	0.961582	0.941052	0.916267		0.949297	0.92866		0.97826
NCGC00023016-07	[Na+].[Na+].CO[C@]1(NC(=O)CSCC#N)[C@H]2SCC(CSC3=NN=NN3C)=C(N2C1=O)C([O-])=O				0.994488	0.976351	0.977804	0.950161		0.985419	0.963982		0.978246
NCGC00016567-05	CC(C)C[C@H](NC(C)=O)C(O)=O	ACETYLLEUCINE, L-	Possibly Marketed Outside US		0.964367	0.934344	0.908649	0.948314		0.949356	0.928481		0.978012
NCGC00160665-02	Cl.O=C(CCN1CCC(C1)C2=CC=CC=C2)C3=CC4=C(OCCO4)C=C3	PROROXAN HYDROCHLORIDE	Possibly Marketed Outside US		0.966805	0.986024	0.961263	0.948574		0.976415	0.954919		0.977985
NCGC00090702-02	CC1=CC=C(N)C=C1O	4-AMINO-2-HYDROXYTOLUENE	Other		0.914781	0.900483	0.869937	0.905245		0.907632	0.887591		0.97792
NCGC00165976-02	CC(C)CCCC(C)CCCC(C)CCCCC(C)CCCC(C)CCCC(C)C	SQUALANE	Possibly Marketed Outside US		0.943382	0.98158	0.92146	0.960994		0.962481	0.941227		0.977917
NCGC00091666-04	CC12CCC(CC1)C(C)(C)O2	EUCALYPTOL	US Unapproved Medicine		1.00139	1.02998	0.992347	0.994067		1.01569	0.993207		0.977866
NCGC00091210-02	O=N(=O)C1=CC(=C2C=CC=CC2=C1)N(=O)=O	1,3-DINITRONAPHTHALENE	Other		0.910091	0.933189	0.922304	0.880018		0.92164	0.901161		0.97778
NCGC00185743-02	FC(F)(F)C1=C(Cl)C=CC(NC(=O)NC2=CC=C(Cl)C=C2)=C1	CLOFLUCARBAN	US Previously Marketed		0.738023	0.701075	0.696887	0.710232		0.719549	0.703559		0.977778
NCGC00095239-05	COC1=CC(OC)=CC(OC)=C1	1,3,5-TRIMETHOXYBENZENE	Possibly Marketed Outside US		1.00694	0.984675	0.968682	0.978659		0.995808	0.97367		0.977769
NCGC00344560-01	C[C@]12CC[C@H]3[C@@H](CCC4=C(O)C(=O)CC[C@]34C)[C@@H]1CCC2=O	FORMESTANE	Possibly Marketed Outside US		0.956156	1.00003	1.00469	0.907947		0.978094	0.956319		0.977737
NCGC00015643-11	Cl.CCN(CC)CCNC(=O)C1=CC(Cl)=C(N)C=C1OC	METOCLOPRAMIDE HYDROCHLORIDE ANHYDROUS	US Approved Rx		1.03146	0.984717	0.94446	1.02673		1.00809	0.985593		0.977683
NCGC00164577-02	CN1C2=C(C=C(C=C2)N(=O)=O)C(=NCC1=O)C3=CC=CC=C3	NIMETAZEPAM	Possibly Marketed Outside US		0.965352	0.949008	0.921283	0.950278		0.95718	0.93578		0.977643
NCGC00164542-02	CC(C)(C)NCC(O)COC1=CC=C(NC(=O)NC2CCCCC2)C=C1	TALINOLOL	Possibly Marketed Outside US		0.99508	0.936303	0.964151	0.924005		0.965692	0.944078		0.977618
NCGC00025283-02	CC1(OC(=CC1=O)C(O)=O)C2=CC=CC=C2	ACIFRAN, (-)-|ACIFRAN|ACIFRAN, (+)-	Clinical		0.939829	0.981476	0.984547	0.893703		0.960653	0.939125		0.97759
NCGC00163927-04	OC(=O)COC1=C(Cl)C=C(Cl)C(Cl)=N1	TRICLOPYR	Other		0.907186	0.948998	0.888027	0.926504		0.928092	0.907266		0.97756
NCGC00164487-02	NC1=CC(=C(C=CC2=C(C=C(N)C=C2)S(O)(=O)=O)C=C1)S(O)(=O)=O	4,4'-DIAMINO-2,2'-STILBENEDISULFONIC ACID, (E)-	Clinical		0.938414	0.989047	0.964375	0.919782		0.963731	0.942079		0.977533
NCGC00024357-07	Br.CN1[C@H]2C[C@@H](C[C@@H]1[C@H]3O[C@@H]23)OC(=O)[C@H](CO)C4=CC=CC=C4	SCOPOLAMINE HYDROBROMIDE ANHYDROUS	US Approved Rx		0.981693	0.98563	0.984165	0.938934		0.983662	0.961549		0.97752
NCGC00160623-04	CCCCC(CC)COC(=O)C=CC1=CC=C(OC)C=C1	OCTINOXATE	US Unapproved Medicine		0.977652	0.934429	0.943398	0.925636		0.95604	0.934517		0.977487
NCGC00015429-14	NC(=O)OCC(COC(N)=O)C1=CC=CC=C1	FELBAMATE	US Approved Rx		0.888583	0.931525	0.901384	0.877687		0.910054	0.889536		0.977453
NCGC00344544-01	CCNC(=O)N(CCCN(C)C)C(=O)[C@@H]1C[C@H]2[C@@H](CC3=CNC4=C3C2=CC=C4)N(CC=C)C1	CABERGOLINE	US Approved Rx		0.903196	0.997402	0.932779	0.924882		0.950299	0.928831		0.977408
NCGC00090708-05	OC1=C2N=CC=CC2=CC=C1	OXYQUINOLINE	US Unapproved Medicine		0.996454	0.89744	0.908852	0.942116		0.946947	0.925484		0.977335
NCGC00162218-05	Cl.Cl.CCC1=C(C)NC2=C1C(=O)C(CN3CCOCC3)CC2				0.868071	0.925128	0.885354	0.866983		0.8966	0.876169		0.977213
NCGC00016251-13	CCCN(CCC)S(=O)(=O)C1=CC=C(C=C1)C(O)=O	PROBENECID	US Approved Rx		0.991813	0.961116	0.961417	0.94699		0.976465	0.954204		0.977202
NCGC00248704-02	OC[C@]1(O)OC[C@@H](O)[C@H](O)[C@@H]1O	[NO STEREO] .BETA.-D-FRUCTOPYRANOSE	Other		0.928159	1.01337	0.937509	0.959707		0.970767	0.948608		0.977174
NCGC00179366-03	CS(=O)(=O)C1=CC=C(C=C1)[C@@H](O)[C@@H](CF)NC(=O)C(Cl)Cl	FLORFENICOL	Possibly Marketed Outside US		0.955492	0.929562	0.949253	0.892527		0.942527	0.92089		0.977043
NCGC00262946-01	COC1=CC2=C(NC(SCC3=C(C)C(OC)=C(C)C=N3)=N2)C=C1	UFIPRAZOLE	Clinical		0.980226	0.943466	0.970171	0.909234		0.961846	0.939702		0.976978
NCGC00160660-02	CC1=C(CN2C=CN=C2)C3=C(C=CC=C3)N1CCC(O)=O	DAZMEGREL	Clinical		0.992145	0.947169	0.922638	0.971986		0.969657	0.947312		0.976956
NCGC00181030-02	O=C1NC=CC(=O)N1	URACIL	Possibly Marketed Outside US		0.93707	0.969603	0.939561	0.923014		0.953337	0.931288		0.976872
NCGC00043225-04	[Na+].[Na+].OC(CC([O-])=O)C([O-])=O	SODIUM MALATE	Possibly Marketed Outside US		0.938566	0.956121	0.905533	0.945241		0.947343	0.925387		0.976823
NCGC00181034-03	Cl.Cl.ClC1=CC=CC(=C1)C(N2C=CN=C2)C3=CC4=C(NC=N4)C=C3				0.976964	0.954385	0.93389	0.952599		0.965674	0.943245		0.976773
NCGC00179536-02	CO[C@H]1C=CO[C@@]2(C)OC3=C(C2=O)C4=C(C(O)=C3C)C(O)=C(NC(=O)C(C)=CC=C[C@H](C)[C@H](O)[C@@H](C)[C@@H](O)[C@@H](C)[C@H](OC(C)=O)[C@@H]1C)C(\C=N\N5CCN(C)CC5)=C4O	[NO STEREO] RIFAMPIN	US Approved Rx		0.692099	0.743891	0.696748	0.705864		0.717995	0.701306		0.976756
NCGC00164589-02	NC(=O)OCCCC1=CC=CC=C1	PHENPROBAMATE	Possibly Marketed Outside US		0.923424	0.964246	0.883844	0.959896		0.943835	0.92187		0.976728
NCGC00093802-06	C[C@]12CC[C@H]3[C@@H](CC=C4C[C@@H](O)CC[C@]34C)[C@@H]1CCC2=O	PRASTERONE	US Approved Rx		0.944161	0.948721	0.90273	0.946039		0.946441	0.924385		0.976695
NCGC00253735-01	CCCC1=NC=C(S1)C(O)=O	TIZOPROLIC ACID	Clinical		0.888489	0.924127	0.873091	0.897272		0.906308	0.885182		0.97669
NCGC00159375-04	NC1=CC=C(N)C=C1	P-PHENYLENEDIAMINE	US Approved Rx		0.940598	0.968762	0.944445	0.920404		0.95468	0.932425		0.976688
NCGC00013109-03	OC1=CC=C(C=C1)C2(OS(=O)(=O)C3=C2C=CC=C3)C4=CC=C(O)C=C4	PHENOLSULFONPHTHALEIN	Possibly Marketed Outside US		0.822757	0.866988	0.815226	0.835065		0.844873	0.825146		0.976651
NCGC00178241-04	N.[Cl-][Pt]1([Cl-])NCCN1				0.984271	0.941417	0.950301	0.930317		0.962844	0.940309		0.976596
NCGC00249910-01	CC1CCC2=C3N1C=C(C(O)=O)C(=O)C3=CC(F)=C2C	IBAFLOXACIN	Possibly Marketed Outside US		0.959744	1.01961	0.948299	0.984647		0.989675	0.966473		0.976556
NCGC00159533-02	Cl.Cl.C1CN(CCN1)C2=CC=CC3=C2OCCO3				0.900381	0.902019	0.863328	0.896792		0.9012	0.88006		0.976543
NCGC00091253-05	COC1=CC(OC)=C(OC)C=C1C=O	2,4,5-TRIMETHOXYLBENZALDEHYDE	Other		0.886052	0.928786	0.899937	0.872241		0.907419	0.886089		0.976494
NCGC00253725-01	NC1=C(C=C(Cl)C=C1)C(=O)C2=C(F)C=CC=C2				0.93999	0.899431	0.880892	0.915241		0.91971	0.898067		0.976467
NCGC00018274-05	CC(=O)OC1=CC(=CC2=C1C(=O)C3=C(OC(C)=O)C=CC=C3C2=O)C(O)=O	DIACEREIN	Possibly Marketed Outside US		0.904332	0.880523	0.881854	0.860918		0.892427	0.871386		0.976422
NCGC00091839-03	CCCC(=O)C1=CC(O)=C(O)C=C1O	2,4,5-TRIHYDROXYBUTYROPHENONE	Other		0.638791	0.60208	0.603529	0.608067		0.620436	0.605798		0.976408
NCGC00253666-01	NC1=CC(=C(C=C1)N(=O)=O)C(F)(F)F	4-NITRO-3-TRIFLUOROMETHYLANILINE	Other		0.955585	0.845817	0.860807	0.898081		0.900701	0.879444		0.9764
NCGC00016229-14	CCCC1=CC(=O)NC(=S)N1	PROPYLTHIOURACIL	US Approved Rx		0.978978	0.975992	0.983558	0.925202		0.977485	0.95438		0.976363
NCGC00261967-01	CC(C)=CCC\C(C)=C\CC\C(C)=C\C(=O)OCC(=O)[C@@]1(O)CC[C@H]2[C@@H]3CCC4=CC(=O)C=C[C@]4(C)[C@H]3[C@@H](O)C[C@]12C	[NO STEREO] PREDNISOLONE FARNESYLATE	Possibly Marketed Outside US		1.00615	1.01261	0.990501	0.980537		1.00938	0.985519		0.976361
NCGC00164480-02	CNC(=O)NC(O)C(Cl)(Cl)Cl	MECLORALUREA	Clinical		0.979948	1.01478	1.01005	0.937478		0.997363	0.973765		0.976339
NCGC00090686-07	NC(=O)N\N=C\C1=CC=C(O1)N(=O)=O	NITROFURAZONE	US Previously Marketed		0.870388	0.918613	0.895052	0.851552		0.8945	0.873302		0.976302
NCGC00160438-02	C(CC1=CC=CC=C1)NC2=NC(=CS2)C3=CC=CC=C3	FANETIZOLE	Clinical		0.945117	0.942182	0.911421	0.931149		0.943649	0.921285		0.9763
NCGC00016789-06	[Cl-].[Cl-].CC1=C(C=CC(OCCOCC[N+](C)(C)CC2=CC=CC=C2)=C1)C(C)(C)CC(C)(C)C				0.745361	0.746142	0.738495	0.717586		0.745752	0.728041		0.97625
NCGC00094779-05	OCC1=C(O)C=CC=C1	SALICYL ALCOHOL	Possibly Marketed Outside US		0.933871	0.984687	0.983333	0.889593		0.959279	0.936463		0.976216
NCGC00164513-02	OC(=O)C1=C(O)C=C(NC(=O)C2=CC=CC=C2)C=C1	BENZOYLPAS	US Previously Marketed		0.937852	0.940716	0.922809	0.911045		0.939284	0.916927		0.976198
NCGC00249917-01	ClC1=CC2=C(NC(=O)CN3CCOC23C4=C(Cl)C=CC=C4)C=C1	CLOXAZOLAM	Possibly Marketed Outside US		0.91945	0.924869	0.90972	0.890669		0.922159	0.900195		0.976181
NCGC00181909-01	CCOC(=O)C1=CC=C(NC(=O)CN2CCCCC2)C=C1	ETHYL PIPERIDINOACETYLAMINOBENZOATE	Possibly Marketed Outside US		0.92645	0.955579	0.910898	0.926276		0.941014	0.918587		0.976167
NCGC00274083-01	CCCCCN(CCCOC)C(=O)C(CCC(O)=O)NC(=O)C1=CC(Cl)=C(Cl)C=C1	LOXIGLUMIDE	Clinical		0.988787	0.960746	0.93211	0.970869		0.974767	0.95149		0.97612
NCGC00185741-02	NC(=O)CC1=C(N)C(=CC=C1)C(=O)C2=CC=CC=C2	NEPAFENAC	US Approved Rx		0.92686	0.95302	0.908763	0.926126		0.93994	0.917445		0.976067
NCGC00015590-06	Cl.O=C1N(C2=C(C=CC=C2)C1(CC3=CC=NC=C3)CC4=CC=NC=C4)C5=CC=CC=C5				0.951559	0.922805	0.876799	0.952586		0.937182	0.914692		0.976003
NCGC00181912-01	CCOC(=O)C1=C2CN(C)C(=O)C3=C(C=CC=C3I)N2C=N1	IOMAZENIL	Clinical		0.949931	1.00064	0.949293	0.954463		0.975285	0.951878		0.976
NCGC00183841-01	COC1=CC(=CC(OC)=C1OC)C(=O)OC(COCCC(C)C)CN2CCOCC2	AMOPROXAN	Possibly Marketed Outside US		0.993196	1.00595	0.975447	0.975652		0.999573	0.975549		0.975966
NCGC00015408-03	Cl.Cl.CN[C@@H](C)[C@H](O)C1=CC=CC=C1				0.93583	0.959686	0.931853	0.918102		0.947758	0.924978		0.975964
NCGC00166075-02	OCC1=NC=CC=C1	PICONOL	Clinical		0.927344	0.909872	0.870543	0.922481		0.918608	0.896512		0.975945
NCGC00090750-04	ClC1=CC=C(C=C1)S(=O)(=O)C2=CC=C(Cl)C=C2	4,4'-DICHLORODIPHENYL SULFONE	Other		0.893465	0.878129	0.848344	0.88046		0.885797	0.864402		0.975846
NCGC00095041-08	CCOC(N)=O	URETHANE	US Previously Marketed		1.01278	1.00592	0.997618	0.972294		1.00935	0.984956		0.975832
NCGC00091380-04	NC1=CC=C(SC2=CC=C(N)C=C2)C=C1	4,4'-THIODIANILINE	Other		0.893585	0.895814	0.883479	0.862595		0.8947	0.873037		0.975788
NCGC00183871-04	CC(=O)NC1=CC=C(C=C1)S(=O)(=O)NC2=NOC(C)=C2	ACETYLSULFAMETHOXAZOLE	Possibly Marketed Outside US		0.989142	0.936999	0.930405	0.949062		0.963071	0.939733		0.975768
NCGC00183021-01	C\C(=N/O)C1=CC=C(OCC(=O)N2CCCCC2)C=C1	[NO STEREO] PIFOXIME	Possibly Marketed Outside US		0.990352	0.937349	0.938165	0.942778		0.96385	0.940471		0.975744
NCGC00024379-16	Cl.CC[C@H]1CN2CCC3=C(C=C(OC)C(OC)=C3)[C@@H]2C[C@@H]1C[C@H]4NCCC5=CC(OC)=C(OC)C=C45				0.764117	0.715452	0.723324	0.720349		0.739784	0.721836		0.975739
NCGC00159434-04	Cl.CCN(CC)CCOC(=O)C(O)(C1=CC=CC=C1)C2=CC=CC=C2	BENACTYZINE HYDROCHLORIDE	US Previously Marketed		0.980536	0.950069	0.957639	0.925986		0.965303	0.941812		0.975666
NCGC00253676-01	CCN1CCCC1CN				0.988728	0.981337	0.940633	0.981356		0.985032	0.960995		0.975597
NCGC00159377-04	CC(C)(C)C1=CC=C(O)C=C1	4-TERT-BUTYLPHENOL	Possibly Marketed Outside US		1.0058	0.955709	0.944645	0.968886		0.980756	0.956766		0.975538
NCGC00090885-03	NC1=C(N)C=CC=C1	O-PHENYLENEDIAMINE	Other		0.936783	0.916396	0.922931	0.884843		0.92659	0.903887		0.975499
NCGC00181775-02	[Cl-].[Cl-].CN(C)C1=CC2=C(C=C1)N=C3C=C(C)C(N)=CC3=[S+]2				0.839847	0.874878	0.86116	0.811455		0.857363	0.836307		0.975442
NCGC00024868-09	OC(=O)\C=C\C(O)=O.OC(=O)\C=C/C(O)=O.CC(C)NCC(O)COC1=CC=C(COCCOC(C)C)C=C1.CC(C)NCC(O)COC2=CC=C(COCCOC(C)C)C=C2				0.93383	0.933142	0.934488	0.886551		0.933486	0.910519		0.975397
NCGC00164246-05	OC[C@@H](O)[C@@H](O)[C@H](O)[C@H](O)CO	MANNITOL	US Approved Rx		0.988826	0.956239	0.950906	0.946276		0.972532	0.948591		0.975382
NCGC00091011-05	OC[C@@H](NC(=O)C(Cl)Cl)[C@H](O)C1=CC=C(C=C1)N(=O)=O	CHLORAMPHENICOL	US Approved Rx		0.910535	1.02547	0.946251	0.941865		0.968005	0.944058		0.975262
NCGC00159378-04	Cl.NNC1=CC=CC=C1	PHENYLHYDRAZINE HYDROCHLORIDE	Other		0.985757	0.986944	0.930216	0.993638		0.98635	0.961927		0.975238
NCGC00091595-07	O.O.O.O.[Na+].[O-]C1=C(C=CC=C1)C2=CC=CC=C2				0.96571	0.957123	0.89709	0.978078		0.961416	0.937584		0.975211
NCGC00091400-02	NC(=S)NCC=C	ALLYLTHIOUREA	Possibly Marketed Outside US		0.967394	0.977988	0.95268	0.944417		0.972691	0.948549		0.97518
NCGC00253604-01	CO[C@H]1[C@@H](C[C@@H]2CN3CCC4=C(NC5=C4C=CC(OC)=C5)[C@H]3C[C@@H]2[C@@H]1C(=O)OC)OC(=O)\C=C\C6=CC(OC)=C(O)C=C6	RESCIMETOL	Possibly Marketed Outside US		0.844167	0.840212	0.822166	0.820404		0.842189	0.821285		0.975179
NCGC00183096-01	Cl.Cl.CC\C=C(/C(=O)N[C@H]1[C@H]2SCC(COC(N)=O)=C(N2C1=O)C(=O)OCOC(=O)C(C)(C)C)C3=CSC(N)=N3				0.996097	0.980232	0.937124	0.990101		0.988165	0.963613		0.975154
NCGC00164625-04	[Na+].[Na+].COCC1=C(N=C(C(C)C)C(\C=C\[C@@H](O)C[C@@H](O)CC([O-])=O)=C1C2=CC=C(F)C=C2)C(C)C				0.996861	0.940588	0.938333	0.950963		0.968724	0.944648		0.975146
NCGC00174007-04	OC(C(O)C(O)=O)C(O)=O.O[C@H]([C@@H](O)C(O)=O)C(O)=O.CN1CCCN=C1\C=C\C2=CC=CS2				0.957715	0.96876	0.94542	0.933071		0.963238	0.939246		0.975092
NCGC00167453-02	CCC(C)(OC1=CC=C(C=C1)C2(CCCCC2)C3=CC=C(OC(C)(CC)C(O)=O)C=C3)C(O)=O	CLINOFIBRATE	Possibly Marketed Outside US		0.970536	0.99656	0.922289	0.995793		0.983548	0.959041		0.975083
NCGC00090789-02	NCCO	MONOETHANOLAMINE	Clinical		0.924603	0.95424	0.943433	0.888527		0.939421	0.91598		0.975047
NCGC00178145-03	Cl.Cl.COC1=CC=C(CN(CCN(C)C)C2=NC=CC=N2)C=C1				1.01802	1.00154	0.994641	0.974448		1.00978	0.984544		0.975012
NCGC00168342-02	CC1(C)CCC(=CC2=CC=C(Cl)C=C2)C1(O)CN3C=NC=N3	TRITICONAZOLE	Other		0.935328	0.936705	0.887423	0.937808		0.936017	0.912616		0.974999
NCGC00091205-03	CC1=CC=CC(=C1N(=O)=O)N(=O)=O	2,3-DINITROTOLUENE	Other		0.964336	0.946706	0.905711	0.957503		0.955521	0.931607		0.974973
NCGC00018099-09	CN1C2=C(N(CC(O)CO)C=N2)C(=O)N(C)C1=O	DYPHYLLINE	US Previously Marketed		1.00396	1.01328	0.95882	1.00793		1.00862	0.983376		0.974971
NCGC00090752-12	C\C(C=CC1=C(C)CCCC1(C)C)=C/C=C/C(C)=C/C(=O)NC2=CC=C(O)C=C2	FENRETINIDE	Clinical		0.852532	0.819453	0.813874	0.816007		0.835993	0.814941		0.974818
NCGC00253607-01	COC(=O)C1=C(C)NC(C)=C(C1C2=CC=CC(=C2)N(=O)=O)C(=O)OCCC3=CC=C(C=C3)N4CCN(CC4)C(C5=CC=CC=C5)C6=CC=CC=C6	VATANIDIPINE	Possibly Marketed Outside US		0.858339	0.93207	0.859204	0.885865		0.895205	0.872535		0.974676
NCGC00016009-19	CC1=CC=C(C=C1)S(=O)(=O)NC(=O)NN2CCCCCC2	TOLAZAMIDE	US Previously Marketed		0.96987	0.970106	0.957174	0.933645		0.969988	0.94541		0.974661
NCGC00179582-03	Cl.CCOC(=O)OC(C)OC(=O)[C@@H]1N2[C@H](SC1(C)C)[C@H](NC(=O)[C@H](N)C3=CC=CC=C3)C2=O	BACAMPICILLIN HYDROCHLORIDE	US Previously Marketed		0.98417	0.988479	0.928416	0.994234		0.986325	0.961325		0.974654
NCGC00094580-04	OC1=NC=NC2=NNC=C12	ALLOPURINOL	US Approved Rx		1.02772	0.998838	0.951578	1.02349		1.01328	0.987536		0.974593
NCGC00016285-05	NC1=CC=C(C=C1)S(N)(=O)=O	SULFANILAMIDE	US Previously Marketed		1.02274	0.981897	0.960203	0.993466		1.00232	0.976835		0.974577
NCGC00167475-02	Cl.Cl.CCN(CC)C(C)C(=O)C1=CC=CC=C1				0.909567	0.945117	0.926173	0.881277		0.927342	0.903725		0.974533
NCGC00181337-03	OCC1=C(Cl)C=C(Cl)C=C1	DICHLOROBENZYL ALCOHOL	Possibly Marketed Outside US		0.955685	0.936418	0.964241	0.879626		0.946051	0.921933		0.974507
NCGC00015121-17	Cl.CC(COC1=CC=CC=C1)N(CCCl)CC2=CC=CC=C2	PHENOXYBENZAMINE HYDROCHLORIDE	US Approved Rx		0.842252	0.902152	0.864681	0.835186		0.872202	0.849934		0.974469
NCGC00091643-08	SC1=NC2=C(S1)C=CC=C2	2-MERCAPTOBENZOTHIAZOLE	US Approved Rx		0.76005	0.81999	0.808062	0.731534		0.79002	0.769798		0.974403
NCGC00091499-05	CCCCC(CC)COC(=O)C1=C(C=CC=C1)C(=O)OCC(CC)CCCC	DIETHYLHEXYL PHTHALATE	Clinical		0.946148	1.04233	0.993034	0.94448		0.994238	0.968757		0.974371
NCGC00262929-01	CCCCCCOC(=O)\N=C(\N)C1=CC=C(NCC2=NC3=C(C=CC(=C3)C(=O)N(CCC(=O)OCC)C4=NC=CC=C4)N2C)C=C1	DABIGATRAN ETEXILATE	US Approved Rx		0.778541	0.765292	0.812474	0.691715		0.771916	0.752095		0.974322
NCGC00015605-09	NC1=NC(N)=C(N=N1)C2=CC=CC(Cl)=C2Cl	LAMOTRIGINE	US Approved Rx		0.983364	0.959442	0.928714	0.964165		0.971403	0.946439		0.974302
NCGC00015872-08	OC(=O)\C=C/C(O)=O.OC(=O)\C=C/C(O)=O.C1CN(CCN1)C2=NC3=CC=CC=C3C=C2				0.987808	1.01302	0.93617	1.01319		1.00041	0.974681		0.974279
NCGC00090730-03	CC1(C)[C@@H]2CC[C@@]1(C)C(=O)C2	CAMPHOR (SYNTHETIC)|CAMPHOR (NATURAL)	US Approved OTC		0.968027	0.991541	0.988376	0.920757		0.979784	0.954567		0.974263
NCGC00160646-02	CN1CCN(CC1)C2=NN=C3OC4=C(C=CC=C4)N(C)C3=C2	PIPOFEZINE	Possibly Marketed Outside US		0.96888	0.990539	0.908459	1.00051		0.97971	0.954485		0.974253
NCGC00015675-08	CC1=C(C=C(C#N)C(=O)N1)C2=CC=NC=C2	MILRINONE	US Approved Rx		1.0036	0.93951	0.938566	0.954502		0.971557	0.946534		0.974244
NCGC00091210-02	O=N(=O)C1=CC(=C2C=CC=CC2=C1)N(=O)=O	1,3-DINITRONAPHTHALENE	Other		0.869378	0.976433	0.927841	0.870382		0.922905	0.899111		0.974218
NCGC00253741-01	CCS(=O)(=O)C1=CC=C(OC)C(=C1)C(=O)OC				0.986659	1.00008	0.971522	0.963869		0.993369	0.967696		0.974156
NCGC00179619-06	CC[C@H]1OC(=O)[C@H](C)[C@@H](O[C@H]2C[C@@](C)(OC)[C@@H](O)[C@H](C)O2)[C@H](C)[C@@H](O[C@@H]3O[C@H](C)C[C@@H]([C@H]3OC(=O)CC)N(C)C)[C@](C)(O)C[C@@H](C)C(=O)[C@H](C)[C@@H](O)[C@]1(C)O	ERYTHROMYCIN PROPIONATE	US Approved Rx		0.970469	0.952923	0.968618	0.904991		0.961696	0.936804		0.974117
NCGC00095795-06	CC1=NC2=C(O)C(Cl)=CC(Cl)=C2C=C1	CHLORQUINALDOL	US Approved Rx		1.02506	1.03757	0.983765	1.02543		1.03132	1.0046		0.974095
NCGC00092315-02	Cl.Cl.O[C@@H](CNCCOC1=CC=C(CC(O)=O)C=C1)C2=CC=CC=C2				1.02784	0.982855	0.993877	0.964708		1.00535	0.979293		0.974084
NCGC00160679-02	O=N(=O)C1=CC(=CC=C1)S(=O)(=O)NCCNS(=O)(=O)C2=CC=CC(=C2)N(=O)=O	DINSED	Clinical		0.9234	0.933388	0.912314	0.896249		0.928394	0.904281		0.974028
NCGC00164544-02	ClC1=C(C=CC=C1)C2CS\C(S2)=C(/C#N)N3C=CN=C3	[NO STEREO] LANOCONAZOLE	Possibly Marketed Outside US		0.922635	0.913116	0.910122	0.877932		0.917875	0.894027		0.974018
NCGC00015162-10	Cl.O=C1CC2(CCCC2)CC(=O)N1CCCCN3CCN(CC3)C4=NC=CC=N4	BUSPIRONE HYDROCHLORIDE	US Approved Rx		0.972597	0.962874	0.944791	0.940382		0.967735	0.942586		0.974013
NCGC00163919-02	CC(C)OC(=O)C1=CC(=CC(=C1)C(=O)OC(C)C)N(=O)=O	NITROTHAL-ISOPROPYL	Other		0.941405	0.942776	0.920441	0.914753		0.942091	0.917597		0.974001
NCGC00159365-04	CC(=O)OC1=CC=CC(C)=C1	M-CRESYL ACETATE	Other		1.01619	1.00659	0.960312	1.00984		1.01139	0.985077		0.973986
NCGC00162288-07	[Na+].CCCC(CCC)C(O)=O	[NO STEREO] VALPROATE SODIUM	US Approved Rx		1.01484	1.02084	0.973795	1.00882		1.01784	0.991309		0.973932
NCGC00015822-15	OC(=O)\C=C/C(O)=O.COC1=CC=C(CN(CCN(C)C)C2=NC=CC=C2)C=C1	PYRILAMINE MALEATE	US Approved OTC		0.966223	0.994248	0.939713	0.969584		0.980236	0.954649		0.973897
NCGC00163774-04	CCCSP(=O)(OCC)SCCC	ETHOPROPHOS	Possibly Marketed Outside US		0.949218	0.988974	1.00031	0.88722		0.969096	0.943767		0.973863
NCGC00262952-01	CC1=CC(O)=C(C)C(C)=C1O	TRIMETHYLHYDROQUINONE	Other		1.01073	0.986474	0.961576	0.983385		0.998603	0.97248		0.973841
NCGC00178238-05	Cl.Cl.COC1=CC(C(O)CNC(=O)CN)=C(OC)C=C1				0.977827	1.02023	0.99927	0.94646		0.999027	0.972865		0.973812
NCGC00016879-06	CC(C)NC(=O)NS(=O)(=O)C1=C(NC2=CC=CC(C)=C2)C=CN=C1	TORSEMIDE	US Approved Rx		0.42791	0.41545	0.414679	0.406569		0.42168	0.410624		0.973781
NCGC00253654-01	CC(C)NC(=O)C1=CC=C(C=O)C=C1				0.972642	0.979467	0.920515	0.980357		0.976054	0.950436		0.973753
NCGC00091493-09	COC1=CC=C(C=CC)C=C1	ANETHOLE	US Previously Marketed		0.983378	1.03186	0.964763	0.997549		1.00762	0.981156		0.973735
NCGC00091238-03	S(SC1=NC2=C(S1)C=CC=C2)C3=NC4=C(S3)C=CC=C4	2,2'-DITHIOBISBENZOTHIAZOLE	US Approved Rx		0.953916	0.961904	0.968784	0.896715		0.95791	0.93275		0.973734
NCGC00015257-14	CCOC(=O)C(C)(C)OC1=CC=C(Cl)C=C1	CLOFIBRATE	US Previously Marketed		1.06856	1.02287	1.03368	1.00282		1.04572	1.01825		0.973732
NCGC00253601-01	[Ca++].CCCCCCCC\C=C\C([O-])=O.CCCCCCCC\C=C\C([O-])=O				1.0244	0.977207	0.945478	1.00353		1.0008	0.974505		0.973723
NCGC00178060-03	Cl.Cl.CC(CN1CCCCC1)C(=O)C2=CC=C(C)C=C2				1.01619	0.957386	0.94918	0.972407		0.986786	0.960793		0.973659
NCGC00164516-02	ClC1=CC=C(C=C1)C(=O)NCCCN2CCOCC2	EPROBEMIDE	Possibly Marketed Outside US		1.01296	0.965351	0.944219	0.981803		0.989158	0.963011		0.973567
NCGC00274056-01	[Na+].[Na+].[Na+].OC(CC1=CN=CC=C1)(P(O)([O-])=O)P(O)([O-])=O				0.996034	1.04524	0.99274	0.994467		1.02064	0.993604		0.973515
NCGC00253595-01	NC(=O)C1(CCN(CCCN2C3=C(CCC4=C2C=C(Cl)C=C4)C=CC=C3)CC1)N5CCCCC5	CLOCAPRAMINE	Possibly Marketed Outside US		0.646294	0.647056	0.637551	0.621532		0.646675	0.629542		0.973506
NCGC00253640-01	CC1=NC2=CC(Cl)=CC=C2C=C1				0.996454	0.957689	0.9201	0.98222		0.977071	0.95116		0.973481
NCGC00093366-05	NC1=CC=C(C=C1)[As](O)(O)=O	ARSANILIC ACID	Possibly Marketed Outside US		0.93973	1.07336	0.99066	0.969025		1.00655	0.979842		0.973469
NCGC00160370-02	CC=C\C=N\NC(=O)C1=CC=NC=C1	CROTONIAZIDE	Clinical		1.05022	1.00402	0.967904	1.03178		1.02712	0.999844		0.97344
NCGC00015199-20	OC(=O)CCCC1=CC=C(C=C1)N(CCCl)CCCl	CHLORAMBUCIL	US Approved Rx		0.872394	0.920565	0.847714	0.897605		0.89648	0.872659		0.973429
NCGC00167437-02	Cl.Cl.CN1C=C(C(=O)[C@@H]2CCC3=C(C2)NC=N3)C4=C1C=CC=C4				0.949067	0.899538	0.898234	0.90123		0.924302	0.899732		0.973417
NCGC00090789-02	NCCO	MONOETHANOLAMINE	Clinical		0.929937	0.98635	0.936709	0.928558		0.958144	0.932634		0.973376
NCGC00016741-09	CCS(=O)(=O)CCN1C(C)=NC=C1N(=O)=O	TINIDAZOLE	US Approved Rx		0.971645	0.96372	0.946489	0.937321		0.967683	0.941905		0.973361
NCGC00015288-09	NS(=O)(=O)C1=C(Cl)C=C2NC(NS(=O)(=O)C2=C1)C3CC4CC3C=C4	CYCLOTHIAZIDE	US Previously Marketed		0.98939	0.936165	0.927352	0.946888		0.962778	0.93712		0.97335
NCGC00179630-03	Br.Br.CN1[C@H]2CC[C@@H]1C[C@@H](C2)OC(=O)C(O)C3=CC=CC=C3				0.915047	0.945035	0.895422	0.915037		0.930041	0.905229		0.973322
NCGC00095933-04	NC1=CC(O)=C(C=C1)C(=O)OC2=CC=CC=C2	PHENYL AMINOSALICYLATE	US Previously Marketed		0.908933	0.880237	0.89159	0.849794		0.894585	0.870692		0.973292
NCGC00162359-04	Cl.Cl.CC1=CC=C(C=C1)S(=O)(=O)N[C@@H](CCCCN)C(=O)CCl				0.882114	0.971472	0.940775	0.863296		0.926793	0.902035		0.973287
NCGC00016315-06	CCC1(CC)C(=O)NC=CC1=O	PYRITHYLDIONE	US Previously Marketed		0.993706	0.978336	0.983575	0.935744		0.986021	0.959659		0.973265
NCGC00179594-03	Cl.Cl.CN(C)CCN1N=NN=C1SCC2=C(N3[C@H](SC2)[C@H](NC(=O)CC4=CSC(N)=N4)C3=O)C(O)=O	CEFOTIAM HYDROCHLORIDE	US Previously Marketed		0.975127	0.943272	0.918698	0.948389		0.9592	0.933543		0.973252
NCGC00095792-03	CC1=CC=CC(C(O)=O)=C1O	HYDROXYTOLUIC ACID	Clinical		0.965834	0.945812	0.944394	0.915924		0.955823	0.930159		0.97315
NCGC00091839-03	CCCC(=O)C1=CC(O)=C(O)C=C1O	2,4,5-TRIHYDROXYBUTYROPHENONE	Other		0.575625	0.586687	0.549577	0.581507		0.581156	0.565542		0.973132
NCGC00164449-04	OS(=O)(=O)C(F)(F)C(F)(F)C(F)(F)C(F)(F)C(F)(F)C(F)(F)C(F)(F)C(F)(F)F	PERFLUOROOCTANE SULFONIC ACID	Other		0.874745	0.952907	0.881059	0.897475		0.913826	0.889267		0.973125
NCGC00091080-03	[Na+].[Na+].CN(C)C1=CC=C(C=C1)\N=N\S([O-])(=O)=O				0.68003	0.661385	0.663102	0.642245		0.670708	0.652674		0.973112
NCGC00229704-01	CN(CC1=CC2=C(C=C1)N=C(C)NC2=O)C3=CC=C(S3)C(=O)N[C@@H](CCC(O)=O)C(O)=O	RALTITREXED	Possibly Marketed Outside US		1.03958	0.996728	0.99676	0.984786		1.01815	0.990773		0.973108
NCGC00142615-08	CNC[C@H](O)C1=CC(O)=C(O)C=C1	EPINEPHRINE	US Approved OTC		0.999571	1.0091	0.95586	0.998782		1.00433	0.977321		0.973103
NCGC00261969-01	CS(O)(=O)=O.C[C@H](N)C(=O)N[C@@H](C)C(=O)N[C@]1(C)[C@H]2CN(C[C@@H]12)C3=C(F)C=C4C(=O)C(=CN(C4=N3)C5=C(F)C=C(F)C=C5)C(O)=O				0.966515	0.977581	0.93005	0.96169		0.972048	0.94587		0.97307
NCGC00247331-02	CCC[C@@H](C)C1(CC=C)C(=O)NC(=O)NC1=O	SECOBARBITAL, (R)-	Other		0.956803	0.938804	0.9115	0.933052		0.947804	0.922276		0.973067
NCGC00091345-04	OC(=O)CCCCC(O)=O	ADIPIC ACID	Possibly Marketed Outside US		0.984058	0.978219	0.947584	0.961818		0.981139	0.954701		0.973054
NCGC00090986-03	CCCCCCCCC1=CC=C(O)C=C1	4-N-OCTYLPHENOL	Other		0.824704	0.768896	0.787963	0.762666		0.7968	0.775314		0.973035
NCGC00163843-03	CS(=O)(=O)C1=CC(=C(C=C1)C(=O)C2C(=O)CCCC2=O)N(=O)=O	MESOTRIONE	Other		0.895586	0.897796	0.856918	0.888005		0.896691	0.872462		0.972979
NCGC00091775-03	CC1=CC(=CC(=C1O)N(=O)=O)N(=O)=O	DNOC	Other		0.570442	0.601603	0.585323	0.55505		0.586022	0.570187		0.972978
NCGC00015400-05	CSC1=CC=C(C=C1)C(=O)C2=C(C)NC(=O)N2	ENOXIMONE	Possibly Marketed Outside US		0.964668	1.01208	0.9295	0.993766		0.988373	0.961633		0.972946
NCGC00166118-02	NCC1=CN=CC=C1	PICOLAMINE	Clinical		0.973057	0.93153	0.955943	0.896891		0.952293	0.926417		0.972827
NCGC00091205-03	CC1=CC=CC(=C1N(=O)=O)N(=O)=O	2,3-DINITROTOLUENE	Other		0.984804	0.917614	0.95003	0.900665		0.951209	0.925347		0.972812
NCGC00167744-02	Cl.CC1CCN(CCCC(=O)C2=CC=C(F)C=C2)CC1	MELPERONE HYDROCHLORIDE	Possibly Marketed Outside US		0.998179	0.919997	0.925708	0.940237		0.959088	0.932973		0.97277
NCGC00166149-02	CCN(CC1=CN=C(Cl)C=C1)C(\NC)=C\N(=O)=O	NITENPYRAM	Possibly Marketed Outside US		0.959781	1.01036	0.957743	0.958535		0.98507	0.958139		0.97266
NCGC00160162-04	CN(C)CCC1=CC=C(O)C=C1	HORDENINE	Other		1.04362	1.00837	1.04986	0.945835		1.02599	0.997847		0.972565
[truncated: 817 more rows]
